# Supplementary material for: Transcriptome Analysis of the Hepatopancreas in the Pacific White Shrimp (Litopenaeus vannamei) under Acute Ammonia Stress
Source: PLoS One. 2016 Oct 19;11(10):e0164396. doi: 10.1371/journal.pone.0164396 (PMC5070816; doi:10.1371/journal.pone.0164396)
Supplement: S2 Table — (XLS) [file pone.0164396.s005.xls]

## Sheet: LV_EvsLV_C.DEGannot2
S2 Table The detail information of functional annotation for the differentially expressed genes responded to ammonia stress in Litopenaeus vannamei
Gene_ID	LV_E_readcount	LV_C_readcount	log2FoldChange	padj	NR Description	NT Description	KO Description	Swissprot Description	PFAM description	KOG Description
c45341_g1	131.013	12801.5	-6.0479	1.07e-45	--	--	--	--	Alcohol acetyltransferase	--
c43172_g1	985.258	46.7064	4.2149	4.14e-43	Tip elongation aberrant protein 1 [Camponotus floridanus]	--	--	Actin-fragmin kinase OS=Physarum polycephalum PE=1 SV=2	Kelch motif//PqqA family//Kelch motif	Kelch repeat-containing proteins
c39049_g1	1236.84	7.7793	6.4116	6.45e-40	PREDICTED: AT-rich interactive domain-containing protein 3C-like isoform X5 [Microplitis demolitor]	PREDICTED: Nasonia vitripennis hypothetical protein LOC100115281 (LOC100115281), mRNA	--	Protein dead ringer OS=Drosophila melanogaster GN=retn PE=1 SV=2	ARID/BRIGHT DNA binding domain//UreF	DNA-binding proteins Bright/BRCAA1/RBP1 and related proteins containing BRIGHT domain
c28094_g1	1194	130.063	3.1192	7.87e-39	caspase [Eriocheir sinensis]	--	--	Caspase-2 OS=Gallus gallus GN=CASP2 PE=2 SV=2	Ankyrin repeat//Cytochrome b559, alpha (gene psbE) and beta (gene psbF)subunits//Caspase domain//Ankyrin repeat	Caspase, apoptotic cysteine protease
c43283_g1	539.987	3839.55	-2.7553	6.02e-28	hypothetical protein DAPPUDRAFT_202337 [Daphnia pulex]	--	ethanolamine-phosphate phospho-lyase	Ethanolamine-phosphate phospho-lyase OS=Xenopus laevis GN=etnppl PE=2 SV=1	DMSO reductase anchor subunit (DmsC)//Aminotransferase class-III	Alanine-glyoxylate aminotransferase AGT2
c43642_g1	3830.4	201.364	4.001	1.39e-27	Copine-8 [Zootermopsis nevadensis]	--	--	Copine-8 OS=Mus musculus GN=Cpne8 PE=2 SV=3	C2 domain	Copine
c46586_g1	3047.74	353.906	2.9961	9.29e-25	PREDICTED: phosphoribosylformylglycinamidine synthase [Microplitis demolitor] >gi|607305232|gb|EZA46216.1| phosphoribosylformylglycinamidine synthase [Microplitis demolitor]	PREDICTED: Ochotona princeps phosphoribosylformylglycinamidine synthase (PFAS), mRNA	phosphoribosylformylglycinamidine synthase	Phosphoribosylformylglycinamidine synthase OS=Mus musculus GN=Pfas PE=2 SV=1	CD24 protein//AIR synthase related protein, N-terminal domain	Phosphoribosylformylglycinamidine synthase
c44131_g1	2408.94	341.559	2.7316	1.43e-23	PREDICTED: probable E3 ubiquitin-protein ligase DTX2 [Calypte anna]	--	deltex	Probable E3 ubiquitin-protein ligase DTX2 OS=Homo sapiens GN=DTX2 PE=1 SV=3	Ring finger domain//Anaphase-promoting complex subunit 11 RING-H2 finger//Zinc finger, C3HC4 type (RING finger)//zinc-RING finger domain//RING-H2 zinc finger	--
c43196_g1	56.9968	660.019	-3.3624	3.14e-23	hypothetical protein DAPPUDRAFT_99663 [Daphnia pulex]	--	thymidine kinase	Deoxynucleoside kinase OS=Drosophila melanogaster GN=dnk PE=1 SV=1	Thymidine kinase from herpesvirus//G-protein alpha subunit//ABC transporter//Dephospho-CoA kinase//Deoxynucleoside kinase//Miro-like protein	--
c40588_g1	1978.05	7601.2	-1.9118	2.03e-22	hypothetical protein DAPPUDRAFT_304702 [Daphnia pulex]	--	--	--	Alphaherpesvirus glycoprotein I//Growth-arrest specific micro-tubule binding	--
c41001_g1	733.102	128.167	2.4469	3.16e-21	PREDICTED: probable G-protein coupled receptor B0563.6-like [Metaseiulus occidentalis]	--	--	Probable G-protein coupled receptor AH9.1 OS=Caenorhabditis elegans GN=AH9.1 PE=1 SV=2	ATP synthase subunit C//7 transmembrane receptor (rhodopsin family)//60Kd inner membrane protein	FOG: 7 transmembrane receptor
c40750_g1	6035.94	1193.19	2.2833	3.16e-21	--	--	--	--	PRMT5 arginine-N-methyltransferase//Chorion protein S19 C-terminal	--
c44381_g1	439.792	64.1297	2.6827	1.36e-20	hypothetical protein L798_12217 [Zootermopsis nevadensis]	--	--	CSC1-like protein 2 OS=Homo sapiens GN=TMEM63B PE=1 SV=1	Domain of unknown function DUF221//RNA recognition motif. (a.k.a. RRM, RBD, or RNP domain)//Corticotropin-releasing factor family	Uncharacterized conserved protein
c45818_g1	3436.67	939.174	1.8415	3.05e-20	Dual specificity protein phosphatase 8, partial [Stegodyphus mimosarum]	--	dual specificity MAP kinase phosphatase	Dual specificity protein phosphatase 16 OS=Homo sapiens GN=DUSP16 PE=1 SV=1	Dual specificity phosphatase, catalytic domain//Protein-tyrosine phosphatase//Chorion family 2	Dual specificity phosphatase
c45925_g2	5374.26	498.717	3.2493	5.34e-20	--	--	--	--	Peptidase S68	--
c35082_g1	2706.21	664.56	1.9845	1.63e-18	Round spermatid basic protein 1 [Zootermopsis nevadensis]	--	--	Round spermatid basic protein 1-like protein OS=Homo sapiens GN=RSBN1L PE=1 SV=2	DHHC palmitoyltransferase	Uncharacterized conserved protein
c45891_g1	903.518	71.1759	3.4279	2.87e-18	Broad-complex protein isoform 4 [Penaeus monodon]	--	Cys2His2 zinc finger developmental/cell cycle regulator, other	Protein tramtrack, alpha isoform OS=Drosophila melanogaster GN=ttk PE=1 SV=3	Ets-domain//BTB/POZ domain	Transcription factor NERF and related proteins, contain ETS domain
c40161_g2	289.839	14.5803	3.9172	5.21e-18	--	--	--	--	RING-H2 zinc finger	--
c33107_g1	60.2784	900.752	-3.6076	8.8e-18	fortilin binding protein 1 [Penaeus monodon]	--	--	--	--	--
c43382_g3	262.428	16.0324	3.7038	9.7e-18	--	--	--	--	Bcl-2-modifying factor, apoptosis	--
c32483_g1	1744.28	280.038	2.5429	1.78e-17	Poly(A) RNA polymerase gld-2-like protein A [Zootermopsis nevadensis]	--	--	Poly(A) RNA polymerase gld-2 homolog A OS=Drosophila melanogaster GN=Gld2 PE=1 SV=3	TrkA-C domain	S-M checkpoint control protein CID1 and related nucleotidyltransferases
c36992_g1	3467.65	971.225	1.8033	1.79e-17	Alkylated DNA repair protein alkB-like protein 4 [Zootermopsis nevadensis]	--	alkylated DNA repair protein alkB homolog 4	Alpha-ketoglutarate-dependent dioxygenase alkB homolog 4 OS=Mus musculus GN=Alkbh4 PE=2 SV=1	2OG-Fe(II) oxygenase superfamily//Penicillinase repressor	Predicted small membrane protein
c36733_g1	30.0909	369.208	-3.3733	2.11e-17	PREDICTED: solute carrier family 43 member 3 [Monodelphis domestica]	--	--	Solute carrier family 43 member 3 OS=Homo sapiens GN=SLC43A3 PE=1 SV=2	Major Facilitator Superfamily//TLC ATP/ADP transporter	--
c43122_g1	4595.78	352.2	3.4452	3.38e-17	PREDICTED: T-complex protein 11-like protein 1-like isoform 1 [Megachile rotundata]	--	--	T-complex protein 11-like protein 1 OS=Homo sapiens GN=TCP11L1 PE=1 SV=1	Dcp2, box A domain	SOK1 kinase belonging to the STE20/SPS1/GC kinase family
c42228_g1	3637.29	215.493	3.7286	6.64e-17	Regulator of G-protein signaling 3, partial [Stegodyphus mimosarum]	--	regulator of G-protein signaling	Regulator of G-protein signaling 2 OS=Mus musculus GN=Rgs2 PE=2 SV=2	Regulator of G protein signaling domain	G protein signaling regulators
c22535_g2	0	425.128	-5.9392	6.87e-17	Pancreatic lipase-related protein 2 [Crassostrea gigas]	--	--	Inactive pancreatic lipase-related protein 1 OS=Homo sapiens GN=PNLIPRP1 PE=1 SV=1	--	--
c45224_g1	154.061	7.7793	3.8788	9.74e-17	hypothetical protein L798_01446 [Zootermopsis nevadensis]	--	--	--	Chitin binding domain	--
c45925_g1	3525.29	339.583	3.1706	1.1e-16	hypothetical protein BRAFLDRAFT_100231 [Branchiostoma floridae] >gi|229273882|gb|EEN44724.1| hypothetical protein BRAFLDRAFT_100231 [Branchiostoma floridae]	--	--	--	--	--
c48345_g1	2009.14	358.732	2.3983	4.39e-16	hypothetical protein DAPPUDRAFT_307522 [Daphnia pulex]	--	N-acetylglucosamine kinase	N-acetyl-D-glucosamine kinase OS=Mus musculus GN=Nagk PE=2 SV=3	UL73 viral envelope glycoprotein	--
c45365_g1	390.365	6854	-3.7492	8.4e-16	--	--	--	--	Rad4 beta-hairpin domain 1//Alcohol acetyltransferase	--
c37032_g2	2368.37	712.883	1.7012	1.41e-15	Shn zinc finger protein [Daphnia pulex]	--	--	Transcription factor E4F1 OS=Homo sapiens GN=E4F1 PE=1 SV=2	Zinc finger, C2H2 type	FOG: Zn-finger
c18046_g1	770.393	127.51	2.4924	1.49e-15	putative exonuclease mut-7-like protein [Zootermopsis nevadensis]	--	--	Exonuclease mut-7 homolog OS=Homo sapiens GN=EXD3 PE=1 SV=3	YopR Core//3'-5' exonuclease//Papillomavirus helicase	Predicted 3'-5' exonuclease
c39868_g2	1114.6	189.332	2.4576	3.12e-15	hypothetical protein L798_10429 [Zootermopsis nevadensis]	--	--	--	--	--
c11753_g1	48.5323	791.349	-3.6547	3.12e-15	crustin-like protein [Litopenaeus vannamei]	Litopenaeus vannamei crustin-like protein mRNA, complete cds	--	--	WAP-type (Whey Acidic Protein) 'four-disulfide core'	--
c37032_g1	2874.23	900.294	1.6459	4.49e-15	Shn zinc finger protein [Daphnia pulex]	--	human immunodeficiency virus type I enhancer-binding protein	Zinc finger protein 40 OS=Homo sapiens GN=HIVEP1 PE=1 SV=3	Zinc finger, C2H2 type//SpoU, rRNA methylase, C-terminal//Somatostatin/Cortistatin family	FOG: Zn-finger
c39564_g2	2726.85	553.45	2.2263	6.56e-15	PREDICTED: spermatogenesis-associated protein 13-like [Bombus impatiens]	--	Rho guanine nucleotide exchange factor 4	Rho guanine nucleotide exchange factor 4 OS=Homo sapiens GN=ARHGEF4 PE=1 SV=3	SH3 domain//RhoGEF domain	Invasion-inducing protein TIAM1/CDC24 and related RhoGEF GTPases
c43414_g2	1956.52	451.369	2.0576	6.61e-15	Heparan sulfate glucosamine 3-O-sulfotransferase 5, partial [Stegodyphus mimosarum]	PREDICTED: Heterocephalus glaber heparan sulfate (glucosamine) 3-O-sulfotransferase 5 (Hs3st5), transcript variant X5, mRNA		Heparan sulfate glucosamine 3-O-sulfotransferase 5 OS=Mus musculus GN=Hs3st5 PE=2 SV=1	Sulfotransferase family//Sulfotransferase domain	Heparan sulfate D-glucosaminyl 3-O-sulfotransferase
c38884_g2	339.558	68.7455	2.2267	2.44e-14	Transcription cofactor vestigial-like protein 4, partial [Stegodyphus mimosarum]	--	--	Transcription cofactor vestigial-like protein 4 OS=Homo sapiens GN=VGLL4 PE=1 SV=4	Vestigial/Tondu family//Transcription cofactor vestigial-like protein 4	--
c42274_g2	4016.75	828.251	2.2018	3.95e-14	PREDICTED: partitioning defective 3 homolog isoform X4 [Acyrthosiphon pisum]	--	partitioning defective protein 3	Partitioning defective 3 homolog OS=Homo sapiens GN=PARD3 PE=1 SV=2	PDZ domain//PDZ domain (Also known as DHR or GLGF)	FOG: PDZ domain
c33509_g1	3138.2	433.369	2.7084	4.51e-14	PREDICTED: uncharacterized protein LOC101889245 [Musca domestica]	--	1D-myo-inositol-triphosphate 3-kinase	Inositol-trisphosphate 3-kinase B OS=Rattus norvegicus GN=Itpkb PE=1 SV=3	Inositol polyphosphate kinase	--
c40008_g1	43.7546	841.108	-3.7878	8.15e-14	PREDICTED: epoxide hydrolase 4-like isoform X1 [Microplitis demolitor]	--	--	Epoxide hydrolase 4 OS=Homo sapiens GN=EPHX4 PE=2 SV=2	Phospholipase/Carboxylesterase//Putative ATPase subunit of terminase (gpP-like)	Soluble epoxide hydrolase
c43853_g1	117.793	1.86468	4.6513	1.27e-13	--	--	--	--	Primase zinc finger	--
c43398_g1	372.316	84.7779	2.0686	2.16e-13	hypothetical protein BRAFLDRAFT_99040 [Branchiostoma floridae] >gi|229294694|gb|EEN65348.1| hypothetical protein BRAFLDRAFT_99040 [Branchiostoma floridae]	--	--	Transcriptional protein SWT1 OS=Homo sapiens GN=SWT1 PE=2 SV=1	Regulator of G protein signaling domain//WW domain	Predicted RNase
c30732_g1	920.266	25.0966	4.3441	2.48e-13	--	--	--	--	PAP2 superfamily	--
c44113_g1	353.479	23.8117	3.4987	6.53e-13	--	--	--	--	Polysaccharide biosynthesis protein	--
c46293_g1	32.2401	260.571	-2.8239	7.72e-13	PREDICTED: RNA-directed DNA polymerase from mobile element jockey-like [Diaphorina citri]	--	--	Probable RNA-directed DNA polymerase from transposon BS OS=Drosophila melanogaster GN=RTase PE=2 SV=1	Uncharacterised protein family (UPF0239)	--
c32634_g1	394.072	37.475	3.1229	1.34e-12	hypothetical protein DAPPUDRAFT_305259 [Daphnia pulex]	--	--	Glucose-induced degradation protein 4 homolog OS=Mus musculus GN=Gid4 PE=2 SV=1	--	Vacuolar import and degradation protein
c40847_g1	1508.31	345.024	2.0576	1.95e-12	PREDICTED: organic cation transporter protein-like [Musca domestica]	--	--	Solute carrier family 22 member 20 OS=Mus musculus GN=Slc22a20 PE=1 SV=1	Major Facilitator Superfamily//Nucleoside recognition//Sugar (and other) transporter	Synaptic vesicle transporter SVOP and related transporters (major facilitator superfamily)
c36702_g1	4530.98	413.441	3.1642	2.88e-12	rfx4, putative [Pediculus humanus corporis] >gi|212510127|gb|EEB13356.1| rfx4, putative [Pediculus humanus corporis]	--	regulatory factor X 4	Transcription factor RFX4 OS=Danio rerio GN=rfx4 PE=2 SV=1	RFX DNA-binding domain//Adenylate cyclase associated (CAP) N terminal	RFX family transcription factor
c46696_g1	535.184	91.7155	2.4233	3.12e-12	BAI1-associated protein 3 [Zootermopsis nevadensis]	--	--	Protein unc-13 homolog D OS=Rattus norvegicus GN=Unc13d PE=2 SV=1	C2 domain	Synaptic vesicle protein BAIAP3, involved in vesicle priming/regulation
c46953_g3	1481.63	383.925	1.8927	4.59e-12	Dual 3',5'-cyclic-AMP and -GMP phosphodiesterase 11 [Zootermopsis nevadensis]	Drosophila virilis GJ19829 (Dvir\GJ19829), mRNA	dual 3',5'-cyclic-AMP and -GMP phosphodiesterase 11	Dual 3',5'-cyclic-AMP and -GMP phosphodiesterase 11 OS=Drosophila melanogaster GN=Pde11 PE=1 SV=4	GAF domain//3'5'-cyclic nucleotide phosphodiesterase//Plant protein of unknown function (DUF825)//GAF domain//HD domain//GAF domain	Cyclic nucleotide phosphodiesterase
c40519_g4	482.623	132.783	1.8121	7.28e-12	PREDICTED: phosphatase and tensin-like isoform X6 [Apis mellifera] >gi|571516296|ref|XP_006557298.1| PREDICTED: phosphatase and tensin-like isoform X7 [Apis mellifera]	--	phosphatidylinositol-3,4,5-trisphosphate 3-phosphatase and dual-specificity protein phosphatase PTEN	Phosphatidylinositol 3,4,5-trisphosphate 3-phosphatase and dual-specificity protein phosphatase PTEN OS=Homo sapiens GN=PTEN PE=1 SV=1	Cyclin-dependent kinase inhibitor 3 (CDKN3)//Dual specificity phosphatase, catalytic domain//C2 domain of PTEN tumour-suppressor protein//Protein-tyrosine phosphatase	Clathrin coat dissociation kinase GAK/PTEN/Auxilin and related tyrosine phosphatases
c34927_g1	42.4901	2673.58	-4.6122	7.62e-12	Williams-Beuren syndrome chromosomal region 27 protein [Crassostrea gigas]	--	--	Williams-Beuren syndrome chromosomal region 27 protein OS=Homo sapiens GN=WBSCR27 PE=2 SV=2	ubiE/COQ5 methyltransferase family//Methyltransferase domain//AdoMet dependent proline di-methyltransferase//Conserved hypothetical protein 95	--
c46220_g1	185.265	647.608	-1.7597	8.87e-12	Notch-regulated ankyrin repeat-containing protein, partial [Stegodyphus mimosarum]	--	--	Notch-regulated ankyrin repeat-containing protein OS=Xenopus tropicalis GN=nrarp PE=3 SV=1	Ankyrin repeat//Capsule biosynthesis CapC//Ankyrin repeat	Myosin phosphatase, regulatory subunit
c23012_g1	3135.96	8312.71	-1.3843	1.25e-11	ENSANGP00000021035-like [Litopenaeus vannamei]	--	--	--	Chitin binding Peritrophin-A domain//DIRP	--
c45489_g1	536.071	107.123	2.2258	1.73e-11	hypothetical protein TcasGA2_TC013747 [Tribolium castaneum]	--	solute carrier family 5 (sodium-coupled monocarboxylate transporter), member 8/12	Putative sodium-dependent multivitamin transporter OS=Drosophila melanogaster GN=CG32669 PE=2 SV=1	Sodium:solute symporter family	Na+:iodide/myo-inositol/multivitamin symporters
c46686_g1	6.56319	131.18	-3.7165	1.76e-11	--	--	--	--	Sphingolipid Delta4-desaturase (DES)	--
c41272_g1	1158.48	3486.93	-1.557	3.12e-11	Microsomal triglyceride transfer protein large subunit [Zootermopsis nevadensis]	--	--	Microsomal triglyceride transfer protein large subunit OS=Sus scrofa GN=MTTP PE=2 SV=1	Lipoprotein amino terminal region	--
c38996_g1	1533.04	233.214	2.5588	3.31e-11	SLIT-ROBO Rho GTPase-activating protein 1, partial [Zootermopsis nevadensis]	--	SLIT-ROBO Rho GTPase activating protein	SLIT-ROBO Rho GTPase-activating protein 1 OS=Homo sapiens GN=SRGAP1 PE=1 SV=1	Golgi transport complex subunit 5//RhoGAP domain//SH3 domain//GDSL-like Lipase/Acylhydrolase	GTPase-activator protein
c39841_g2	7880.44	746.878	3.0986	3.43e-11	Heat shock protein 67B2, partial [Stegodyphus mimosarum]	--	--	Putative thiosulfate sulfurtransferase, mitochondrial OS=Schizosaccharomyces pombe (strain 972 / ATCC 24843) GN=SPAC4H3.07c PE=3 SV=2	--	Rhodanese-related sulfurtransferase
c45522_g1	132.818	666.233	-2.225	3.94e-11	hypothetical protein X975_11956, partial [Stegodyphus mimosarum]	--	--	--	--	--
c44695_g1	8270.56	2647.36	1.6068	4.19e-11	PREDICTED: lysine-specific demethylase 6A-like [Apis florea]	Anopheles gambiae str. PEST AGAP008509-PA (AgaP_AGAP008509) mRNA, partial cds	histone demethylase	Lysine-specific demethylase 6A OS=Homo sapiens GN=KDM6A PE=1 SV=2	Tetratricopeptide repeat//Survival motor neuron protein (SMN)//Tetratricopeptide repeat//JmjC domain, hydroxylase//Tetratricopeptide repeat//Tetratricopeptide repeat	FOG: TPR repeat
c38930_g1	113.588	10.561	3.1093	4.76e-11	single VWC domain protein 4 [Litopenaeus vannamei]	Litopenaeus vannamei single VWC domain protein 4 mRNA, complete cds	--	--	von Willebrand factor type C domain	--
c25972_g1	381.685	70.8081	2.3127	5.31e-11	nucleolin, putative [Ixodes scapularis] >gi|215507202|gb|EEC16696.1| nucleolin, putative [Ixodes scapularis]	--	chromobox protein 6	Chromobox protein homolog 8 OS=Mus musculus GN=Cbx8 PE=1 SV=1	--	Uncharacterized conserved protein, contains chromo domain
c40957_g2	305.2	2.7817	4.72	5.37e-11	dual oxidase [Marsupenaeus japonicus]	Marsupenaeus japonicus Duox mRNA for dual oxidase, complete cds	dual oxidase	Dual oxidase OS=Drosophila melanogaster GN=Duox PE=1 SV=2	EF hand//EF-hand domain//FAD-binding domain//Ferric reductase NAD binding domain//EF-hand domain pair//Oxidoreductase NAD-binding domain//EF hand//Animal haem peroxidase	Ferric reductase, NADH/NADPH oxidase and related proteins
c45441_g2	23.547	361.158	-3.4665	6.55e-11	--	--	--	--	Type II/IV secretion system protein//Zeta toxin//ATPase family associated with various cellular activities (AAA)//Sigma-54 interaction domain//Uncharacterised P-loop hydrolase UPF0079	--
c29475_g1	6.48601	1179.61	-4.8878	7.23e-11	Nose resistant to fluoxetine protein 6, partial [Stegodyphus mimosarum]	--	--	Nose resistant to fluoxetine protein 6 OS=Caenorhabditis elegans GN=nrf-6 PE=1 SV=3	Acyltransferase family	--
c39447_g1	7451.26	477.183	3.4866	7.82e-11	hypothetical protein DAPPUDRAFT_223065 [Daphnia pulex]	--	--	--	Inositol polyphosphate kinase//GRB2-binding adapter (GAPT)	Inositol polyphosphate multikinase, component of the ARGR transcription regulatory complex
c38583_g1	1835.92	320.771	2.3853	8.79e-11	PREDICTED: wee1-like protein kinase-like isoform 1 [Bombus impatiens]	--	wee1-like protein kinase	Wee1-like protein kinase OS=Rattus norvegicus GN=Wee1 PE=1 SV=1	Protein tyrosine kinase//Protein kinase domain//Potassium channel Kv1.4 tandem inactivation domain	Cyclin-dependent kinase WEE1
c42606_g1	12541.1	1208.26	3.0694	9.44e-11	Hex-A [Drosophila yakuba] >gi|194189275|gb|EDX02859.1| Hex-A [Drosophila yakuba]	PREDICTED: Pelodiscus sinensis hexokinase 1 (HK1), mRNA	hexokinase	Hexokinase type 2 OS=Drosophila melanogaster GN=Hex-t2 PE=2 SV=4	Hexokinase//Hexokinase//NHR1 homology to TAF//Cobalamin synthesis G C-terminus	Hexokinase
c29295_g1	8268.37	2178.24	1.8635	1.26e-10	Tribbles-like protein, partial [Stegodyphus mimosarum]	--	tribbles	Tribbles homolog 2 OS=Mus musculus GN=Trib2 PE=2 SV=2	Protein kinase domain//Lipopolysaccharide kinase (Kdo/WaaP) family//TatD related DNase//Protein tyrosine kinase	Serine/threonine protein kinase
c36118_g2	4569.51	442.105	3.0605	1.38e-10	predicted protein [Nematostella vectensis] >gi|156208470|gb|EDO29962.1| predicted protein [Nematostella vectensis]	--	--	S-antigen protein OS=Plasmodium falciparum (isolate Wellcome) PE=4 SV=1	--	--
c37734_g1	1698.57	276.451	2.4679	1.69e-10	hypothetical protein Phum_PHUM412540 [Pediculus humanus corporis] >gi|212513798|gb|EEB16231.1| hypothetical protein Phum_PHUM412540 [Pediculus humanus corporis]	Drosophila willistoni GK22618 (Dwil\GK22618), mRNA	--	Juxtaposed with another zinc finger protein 1 OS=Mus musculus GN=Jazf1 PE=2 SV=2	Serine dehydratase beta chain//Zinc finger, C2H2 type//Septation ring formation regulator, EzrA//Seven in absentia protein family//HTLV Tax	Putative transcriptional repressor regulating G2/M transition
c31211_g1	168.874	8.31444	3.691	2.07e-10	--	Litopenaeus vannamei L-lactate dehydrogenase (L-LDH) gene, complete cds, alternatively spliced	--	--	--	--
c30985_g1	181.196	26.0583	2.6092	2.61e-10	Allene oxide synthase-lipoxygenase protein, partial [Stegodyphus mimosarum]	--	--	Polycystic kidney disease 1-related protein (Fragment) OS=Acropora millepora PE=1 SV=1	PLAT/LH2 domain	--
c44724_g1	7639.34	758.386	3.0237	3.11e-10	--	--	--	--	RFX DNA-binding domain//TAZ zinc finger	--
c39400_g1	2503.21	267.205	2.9426	4.1e-10	Bcl-2-like protein [Cerapachys biroi]	--	BCL2-like 1 (apoptosis regulator Bcl-X)	Bcl-2-like protein 1 OS=Homo sapiens GN=BCL2L1 PE=1 SV=1	Apoptosis regulator proteins, Bcl-2 family	--
c42975_g1	30.6475	207.625	-2.5738	6.15e-10	hypothetical protein BRAFLDRAFT_225844 [Branchiostoma floridae] >gi|229282884|gb|EEN53631.1| hypothetical protein BRAFLDRAFT_225844 [Branchiostoma floridae]	--	triacylglycerol lipase	Endothelial lipase OS=Mus musculus GN=Lipg PE=2 SV=3	--	--
c42889_g1	8757.28	1337.77	2.5339	7.07e-10	hypothetical protein DAPPUDRAFT_44292 [Daphnia pulex]	--	ADP-ribosylation factor-like protein 4	ADP-ribosylation factor-like protein 4C OS=Mus musculus GN=Arl4c PE=2 SV=1	Ras family//SRP54-type protein, GTPase domain//Peptidase family M41//Zeta toxin//G-protein alpha subunit//Miro-like protein//ABC transporter//ADP-ribosylation factor family//Type II/IV secretion system protein//50S ribosome-binding GTPase//Gtr1/RagA G protein conserved region//NTPase	GTP-binding ADP-ribosylation factor Arf1
c25972_g2	1236.84	214.47	2.382	7.68e-10	hypothetical protein YQE_06936, partial [Dendroctonus ponderosae] >gi|546679275|gb|ERL89769.1| hypothetical protein D910_07130 [Dendroctonus ponderosae]	--	--	--	Occlusion-derived virus envelope protein ODV-E18//Synaptobrevin	--
c46394_g4	434.999	7909.37	-3.5796	7.92e-10	hypothetical protein DAPPUDRAFT_328028 [Daphnia pulex]	Branchiostoma floridae hypothetical protein, mRNA	4-coumarate--CoA ligase	Probable 4-coumarate--CoA ligase 3 OS=Oryza sativa subsp. japonica GN=4CL3 PE=2 SV=1	AMP-binding enzyme	Acyl-CoA synthetase
c37278_g1	13.1457	318.392	-3.7963	9.1e-10	stylicine 2 [Litopenaeus stylirostris]	Litopenaeus stylirostris stylicine 1a pseudogene mRNA, partial sequence	--	--	CDP-alcohol phosphatidyltransferase	--
c26841_g1	5450.43	519.407	3.0522	9.39e-10	Metallophosphoesterase MPPED2 [Crassostrea gigas]	--	--	Metallophosphoesterase MPPED2 OS=Mus musculus GN=Mpped2 PE=2 SV=1	Calcineurin-like phosphoesterase	--
c29391_g1	112.88	6.80098	3.4715	9.39e-10	hypothetical protein LOTGIDRAFT_174094 [Lottia gigantea] >gi|556109969|gb|ESO98621.1| hypothetical protein LOTGIDRAFT_174094 [Lottia gigantea]	--	chondroitin sulfate N-acetylgalactosaminyltransferase 1/2	Chondroitin sulfate N-acetylgalactosaminyltransferase 1 OS=Homo sapiens GN=CSGALNACT1 PE=1 SV=2	Chondroitin N-acetylgalactosaminyltransferase	Chondroitin synthase 1
c30341_g1	25.2361	923.287	-4.0901	9.5e-10	hemocyanin [Fenneropenaeus chinensis]	Marsupenaeus japonicus hemocyanin subunit L mRNA, complete cds	--	Hemocyanin C chain OS=Panulirus interruptus PE=1 SV=1	Common central domain of tyrosinase	--
c40269_g1	1499	531.364	1.4646	1.03e-09	Ubiquitin carboxyl-terminal hydrolase 8 [Zootermopsis nevadensis]	--	ubiquitin carboxyl-terminal hydrolase 8	Ubiquitin carboxyl-terminal hydrolase 8 OS=Homo sapiens GN=USP8 PE=1 SV=1	Ubiquitin carboxyl-terminal hydrolase//Ubiquitin carboxyl-terminal hydrolase	Ubiquitin C-terminal hydrolase
c30685_g1	1664.86	5576.35	-1.6938	1.17e-09	PREDICTED: bifunctional protein NCOAT-like isoform 1 [Bombus impatiens]	--	protein O-GlcNAcase / histone acetyltransferase	Bifunctional protein NCOAT OS=Rattus norvegicus GN=Mgea5 PE=1 SV=1	Acetyltransferase (GNAT) family//PMP-22/EMP/MP20/Claudin family//Acetyltransferase (GNAT) domain//rRNA small subunit methyltransferase G	--
c43352_g1	42.7186	215.039	-2.213	1.63e-09	--	--	--	--	NADH-Ubiquinone oxidoreductase (complex I), chain 5 N-terminus	--
c39942_g1	62.4661	1.39085	4.0767	1.83e-09	--	--	--	--	Leucyl-tRNA synthetase, Domain 2	--
c40482_g1	1430.84	402.69	1.7702	1.87e-09	PREDICTED: next to BRCA1 gene 1 protein-like isoform X1 [Saccoglossus kowalevskii]	--	next to BRCA1 gene 1 protein	Next to BRCA1 gene 1 protein OS=Mus musculus GN=Nbr1 PE=1 SV=1	PB1 domain	--
c41345_g1	313.473	36.9092	2.8142	2.19e-09	PREDICTED: cation transport regulator-like protein 1-like [Apis dorsata]	--	cation transport protein ChaC	Cation transport regulator-like protein 2 OS=Rattus norvegicus GN=Chac2 PE=2 SV=1	--	Predicted cation transporter
c43382_g2	66.61	3.19423	3.6188	2.22e-09	--	--	--	--	Consortin C-terminus	--
c40832_g1	521.639	107.564	2.1639	2.32e-09	hypothetical protein BRAFLDRAFT_165143 [Branchiostoma floridae] >gi|229280054|gb|EEN50828.1| hypothetical protein BRAFLDRAFT_165143 [Branchiostoma floridae]	--	solute carrier family 15 (peptide/histidine transporter), member 3/4	Solute carrier family 15 member 4 OS=Xenopus laevis GN=slc15a4 PE=2 SV=1	POT family//Major Facilitator Superfamily//Mannosyl oligosaccharide glucosidase	H+/oligopeptide symporter
c44352_g1	837.036	3207.74	-1.8675	2.47e-09	AGAP007667-PA [Anopheles gambiae str. PEST] >gi|157019897|gb|EAA04222.4| AGAP007667-PA [Anopheles gambiae str. PEST]	--	facilitated trehalose transporter	Facilitated trehalose transporter Tret1 OS=Apis mellifera ligustica GN=Tret1 PE=1 SV=1	Major Facilitator Superfamily//Sugar (and other) transporter	Predicted transporter (major facilitator superfamily)
c32959_g1	18837.9	5.41013	4.8072	2.61e-09	PREDICTED: uncharacterized protein LOC102678882 [Apis dorsata]	--	--	--	--	--
c39103_g1	1180.11	91.183	3.2416	2.88e-09	dual specificity protein phosphatase, putative [Pediculus humanus corporis] >gi|212515743|gb|EEB17833.1| dual specificity protein phosphatase, putative [Pediculus humanus corporis]	PREDICTED: Chrysemys picta bellii dual specificity protein phosphatase 10-like (LOC101950054), mRNA	dual specificity MAP kinase phosphatase	Dual specificity protein phosphatase 10 OS=Bos taurus GN=DUSP10 PE=2 SV=1	Protein-tyrosine phosphatase//Initiator tRNA phosphoribosyl transferase//Dual specificity phosphatase, catalytic domain	Dual specificity phosphatase
c34554_g1	101.939	7.33612	3.2939	2.94e-09	hypothetical protein LOAG_16420 [Loa loa]	--	E74-like factor 1/2/4	ETS homologous factor OS=Bos taurus GN=EHF PE=2 SV=1	Sterile alpha motif (SAM)/Pointed domain//Ets-domain	Transcription factor NERF and related proteins, contain ETS domain
c44171_g1	722.714	233.716	1.5858	3.35e-09	PREDICTED: serine/threonine-protein kinase tricorner-like isoform X3 [Apis dorsata]	--	serine/threonine kinase 38	Serine/threonine-protein kinase tricorner OS=Drosophila melanogaster GN=trc PE=1 SV=1	Protein kinase domain//Lipopolysaccharide kinase (Kdo/WaaP) family//Adenylate cyclase associated (CAP) N terminal//Protein kinase C terminal domain//Protein tyrosine kinase	NDR and related serine/threonine kinases
c11811_g1	181.047	2350.12	-3.2338	5.13e-09	putative antimicrobial peptide [Litopenaeus vannamei]	Litopenaeus vannamei voucher PvHm116 crustin P mRNA, complete cds	--	--	WAP-type (Whey Acidic Protein) 'four-disulfide core'	--
c30961_g2	44.8871	229.282	-2.2244	5.13e-09	--	--	--	--	Cation transport protein	--
c45253_g1	1473.09	3415.28	-1.1946	7.18e-09	Low affinity cationic amino acid transporter 2, partial [Stegodyphus mimosarum]	--	--	High affinity cationic amino acid transporter 1 OS=Homo sapiens GN=SLC7A1 PE=1 SV=1	Amino acid permease//Amino acid permease//Hydroxymethylglutaryl-coenzyme A synthase C terminal	Amino acid transporters
c41745_g1	7172.94	1516.26	2.1287	7.18e-09	--	--	--	--	YcfA-like protein//RFX DNA-binding domain	RFX family transcription factor
c37790_g1	2258.37	953.495	1.2239	8e-09	Mesoderm induction early response protein 1 [Zootermopsis nevadensis]	--	--	Mesoderm induction early response protein 1 OS=Xenopus laevis GN=mier1 PE=2 SV=1	Membrane transport protein//Myb-like DNA-binding domain	DNA-binding protein
c36118_g1	7016.5	683.812	2.9969	8.24e-09	--	--	--	--	Cwf15/Cwc15 cell cycle control protein	--
c17385_g1	43.2752	0	4.3708	1.1e-08	--	--	--	--	Homeobox domain	--
c33890_g1	762.32	126.319	2.4162	1.27e-08	Broad-complex protein isoform 4 [Penaeus monodon]	--	ovo	Protein tramtrack, alpha isoform OS=Drosophila melanogaster GN=ttk PE=1 SV=3	Zinc finger, C2H2 type//BED zinc finger//BTB/POZ domain//FYVE zinc finger	FOG: Zn-finger
c43565_g2	154.982	25.1413	2.4385	1.3e-08	predicted protein [Nematostella vectensis] >gi|156218301|gb|EDO39201.1| predicted protein [Nematostella vectensis]	--	nucleoside-diphosphate kinase	Nucleoside diphosphate kinase homolog 5 OS=Homo sapiens GN=NME5 PE=2 SV=1	Nucleoside diphosphate kinase//E10-like protein conserved region	Nucleoside diphosphate kinase
c43439_g1	2.74431	155.076	-4.1279	1.36e-08	hypothetical protein DAPPUDRAFT_307488 [Daphnia pulex]	--	--	Chlorophyllase-1, chloroplastic OS=Citrus unshiu PE=2 SV=1	Chlorophyllase//Chlorophyllase enzyme	--
c30189_g1	4.91275	189.876	-3.9691	1.42e-08	hemocyanin [Penaeus monodon]	--	--	Hemocyanin C chain OS=Panulirus interruptus PE=1 SV=1	--	--
c36577_g1	1218.87	266.316	2.0843	1.45e-08	PREDICTED: protein DDI1 homolog 2 isoform X4 [Tribolium castaneum]	--	DNA damage-inducible protein 1	Protein DDI1 homolog 2 OS=Mus musculus GN=Ddi2 PE=1 SV=1	UBA/TS-N domain//Ubiquitin family//Aspartyl protease	DNA damage inducible protein
c38741_g1	266.084	1.86468	4.4025	1.6e-08	protein-l-isoaspartate(d-aspartate) o-methyltransferase-like [Stylonychia lemnae]	--	--	E3 ubiquitin-protein ligase TRIM13 OS=Mus musculus GN=Trim13 PE=2 SV=1	Zinc finger, C3HC4 type (RING finger)//Cyclophilin type peptidyl-prolyl cis-trans isomerase/CLD//zinc-RING finger domain//B-box zinc finger//Ring finger domain	Predicted E3 ubiquitin ligase
c43716_g1	27.8453	146.187	-2.2478	1.66e-08	class D atypical G-protein coupled receptor GPRgbb3, putative [Pediculus humanus corporis] >gi|212515921|gb|EEB17993.1| class D atypical G-protein coupled receptor GPRgbb3, putative [Pediculus humanus corporis]	Ixodes scapularis conserved hypothetical protein, mRNA	--	Probable G-protein coupled receptor CG31760 OS=Drosophila melanogaster GN=CG31760 PE=1 SV=2	EGF-like domain//7 transmembrane sweet-taste receptor of 3 GCPR	Glutamate-gated metabotropic ion channel receptor subunit GRM2 and related subunits, G-protein coupled receptor superfamily
c43269_g1	106.581	3.22488	3.8629	1.75e-08	PREDICTED: clavesin-2-like [Megachile rotundata]	--	--	Alpha-tocopherol transfer protein-like OS=Mus musculus GN=Ttpal PE=2 SV=3	--	Phosphatidylinositol transfer protein SEC14 and related proteins
c30520_g1	25.1396	177.745	-2.5904	1.75e-08	--	--	--	--	Consortin C-terminus	--
c44565_g1	1664.36	219.718	2.6669	1.99e-08	Cyclin-dependent kinase inhibitor 1B [Lepeophtheirus salmonis]	--	--	Cyclin-dependent kinase inhibitor 1B OS=Homo sapiens GN=CDKN1B PE=1 SV=1	Cyclin-dependent kinase inhibitor	--
c39006_g1	444.001	0.917015	4.5118	2.29e-08	cytochrome P450 302a1 [Leptinotarsa decemlineata]	--	CYP302A1; ecdysteroid 22-hydroxylase	Cytochrome P450 302a1, mitochondrial OS=Drosophila melanogaster GN=dib PE=2 SV=2	Cytochrome P450	Cytochrome P450 CYP11/CYP12/CYP24/CYP27 subfamilies
c29469_g1	1811.5	395.665	2.0822	2.34e-08	Hexosaminidase domain-containing protein [Zootermopsis nevadensis]	--	hexosaminidase	Hexosaminidase D OS=Homo sapiens GN=HEXDC PE=2 SV=3	N-Acetylglucosaminyltransferase-IV (GnT-IV) conserved region//Glycosyl hydrolase family 20, catalytic domain//Pumilio-family RNA binding repeat	--
c43318_g4	141.318	21.4732	2.5063	2.4e-08	--	--	--	--	Herpesvirus latent membrane protein 1 (LMP1)	--
c42622_g3	115.953	2.33852	4.0356	2.67e-08	EF-Tu d2 protein [Cherax quadricarinatus]	--	--	--	--	--
c35896_g1	51.949	1.80338	3.7193	2.68e-08	--	--	--	--	Interleukin-17	--
c38887_g1	545.996	152.637	1.77	3.48e-08	Ras GTPase-activating protein 3 [Zootermopsis nevadensis]	--	Ras GTPase-activating protein 3	Ras GTPase-activating protein 3 OS=Homo sapiens GN=RASA3 PE=1 SV=3	C2 domain//GTPase-activator protein for Ras-like GTPase//BTK motif	Ras GTPase-activating protein
c40968_g1	5540.68	2052.89	1.3991	4.23e-08	Sodium-dependent phosphate transporter 2 [Zootermopsis nevadensis]	PREDICTED: Dasypus novemcinctus solute carrier family 20 (phosphate transporter), member 1 (SLC20A1), mRNA	solute carrier family 20 (sodium-dependent phosphate transporter)	Sodium-dependent phosphate transporter 1-B OS=Danio rerio GN=slc20a1b PE=2 SV=1	GMC oxidoreductase//Phosphate transporter family//CCAAT-binding transcription factor (CBF-B/NF-YA) subunit B	--
c41824_g1	1375.59	379.187	1.7874	4.4e-08	Growth arrest-specific protein 2, partial [Stegodyphus mimosarum]	--	--	Growth arrest-specific protein 2 OS=Homo sapiens GN=GAS2 PE=1 SV=1	Growth-Arrest-Specific Protein 2 Domain//Calponin homology (CH) domain	--
c42119_g1	6.00661	69.2193	-3.0556	4.75e-08	hypothetical protein DAPPUDRAFT_111606 [Daphnia pulex]	--	--	--	Iron-binding zinc finger CDGSH type	--
c20664_g1	28557	10818.4	1.3687	5.64e-08	PREDICTED: bifunctional glutamate/proline--tRNA ligase [Tribolium castaneum]	PREDICTED: Monodelphis domestica glutamyl-prolyl-tRNA synthetase, transcript variant 2 (EPRS), mRNA	bifunctional glutamyl/prolyl-tRNA synthetase	Bifunctional glutamate/proline--tRNA ligase OS=Drosophila melanogaster GN=Aats-glupro PE=1 SV=2	WHEP-TRS domain//tRNA synthetases class I (E and Q), catalytic domain//tRNA synthetase class II core domain (G, H, P, S and T)//Prolyl-tRNA synthetase, C-terminal//tRNA synthetases class I (E and Q), anti-codon binding domain//Hyaluronidase protein (HylP)//NAD-dependent DNA ligase C4 zinc finger domain//MH1 domain	Glutamyl-tRNA synthetase
c37467_g1	771.671	155.706	2.1707	6.53e-08	predicted protein, partial [Micromonas pusilla CCMP1545] >gi|226455648|gb|EEH52951.1| predicted protein, partial [Micromonas pusilla CCMP1545]	--	cell division protease FtsH	ATP-dependent zinc metalloprotease FtsH 2 OS=Bdellovibrio bacteriovorus (strain ATCC 15356 / DSM 50701 / NCIB 9529 / HD100) GN=ftsH2 PE=3 SV=1	Zeta toxin//Sarcoglycan alpha/epsilon//Archaeal ATPase//Magnesium chelatase, subunit ChlI//AAA domain (dynein-related subfamily)//Protein of unknown function (DUF2542)//NTPase//ATPase family associated with various cellular activities (AAA)	AAA+-type ATPase containing the peptidase M41 domain
c38444_g1	469.326	95.169	2.1643	6.53e-08	G-protein coupled receptor Mth2 [Zootermopsis nevadensis]	--	--	G-protein coupled receptor Mth2 OS=Drosophila yakuba GN=mth2 PE=3 SV=1	Somatomedin B domain//7 transmembrane receptor (Secretin family)	G protein-coupled receptors
c43080_g1	4438.25	933.172	2.1194	9.76e-08	hypothetical protein L798_06362 [Zootermopsis nevadensis]	--	--	Protein CREBRF homolog OS=Drosophila melanogaster GN=CG13624 PE=2 SV=2	bZIP transcription factor//Basic region leucine zipper	--
c39554_g1	4223.49	1511.82	1.4436	9.76e-08	Dynamin-1-like protein [Zootermopsis nevadensis]	--	dynamin 1-like protein	Dynamin-1-like protein OS=Homo sapiens GN=DNM1L PE=1 SV=2	Dynamin central region//Dynamin GTPase effector domain//Miro-like protein//Baculovirus polyhedron envelope protein, PEP, C terminus//FtsK/SpoIIIE family//Dynamin family//50S ribosome-binding GTPase//AIG1 family	Vacuolar sorting protein VPS1, dynamin, and related proteins
c37651_g1	167.177	1.39085	4.2005	9.97e-08	hypothetical protein DAPPUDRAFT_305049 [Daphnia pulex]	--	--	--	Fibronectin type III domain	--
c41675_g1	102.17	18.3096	2.3052	1.02e-07	--	--	--	--	Protein of unknown function (DUF3816)//CybS	--
c42412_g1	5273.13	1622.68	1.6423	1.08e-07	scavenger receptor class B, croquemort type [Marsupenaeus japonicus]	Marsupenaeus japonicus SCRBQ mRNA for scavenger receptor class B, croquemort type, complete cds	--	Protein croquemort OS=Drosophila melanogaster GN=crq PE=1 SV=2	CD36 family	Plasma membrane glycoprotein CD36 and related membrane receptors
c37291_g1	1378.66	202.783	2.5284	1.09e-07	Rho GTPase-activating protein 20 [Zootermopsis nevadensis]	--	--	Rho GTPase-activating protein 20 OS=Mus musculus GN=Arhgap20 PE=2 SV=1	RhoGAP domain//DHHA1 domain//Ras association (RalGDS/AF-6) domain	CDC42 Rho GTPase-activating protein
c7860_g1	2.76361	63.274	-3.5386	1.19e-07	--	--	--	--	AARP2CN (NUC121) domain	--
c37530_g1	35024.1	4176.84	2.7481	1.24e-07	predicted protein [Nematostella vectensis] >gi|156226203|gb|EDO47014.1| predicted protein [Nematostella vectensis]	--	--	Sequestosome-1 OS=Rattus norvegicus GN=Sqstm1 PE=1 SV=1	Phosphoribosylglycinamide synthetase, N domain//PB1 domain//Low-density lipoprotein receptor domain class A//Zinc finger, ZZ type	Uncharacterized conserved protein, contains ZZ-type Zn-finger
c38600_g1	7179.07	1430.4	2.1801	1.52e-07	conserved hypothetical protein [Pediculus humanus corporis] >gi|212510168|gb|EEB13383.1| conserved hypothetical protein [Pediculus humanus corporis]	--	--	--	bZIP transcription factor//Basic region leucine zipper//Na+/H+ antiporter subunit//Nsp1-like C-terminal region//Septum formation initiator//bZIP Maf transcription factor	Transcriptional activator FOSB/c-Fos and related bZIP transcription factors
c37001_g1	14393.4	2368.3	2.4001	1.57e-07	map kinase-interacting serine/threonine [Scylla paramamosain]	Scylla paramamosain map kinase-interacting serine/threonine mRNA, partial cds	MAP kinase interacting serine/threonine kinase	MAP kinase-interacting serine/threonine-protein kinase 1 OS=Mus musculus GN=Mknk1 PE=1 SV=2	Protein tyrosine kinase//RNase H//Lipopolysaccharide kinase (Kdo/WaaP) family//Protein kinase domain	MAP kinase-interacting kinase and related serine/threonine protein kinases
c44576_g1	383.963	121.275	1.607	1.61e-07	engulfment and cell motility protein [Riptortus pedestris]	PREDICTED: Sarcophilus harrisii ELMO/CED-12 domain containing 2 (ELMOD2), mRNA	--	ELMO domain-containing protein 1 OS=Mus musculus GN=Elmod1 PE=2 SV=2	ELMO/CED-12 family	Uncharacterized conserved protein
c34080_g1	3822.02	410.344	2.8481	1.63e-07	Sox14 protein [Scylla paramamosain]	PREDICTED: Heterocephalus glaber transcription factor SOX-4-like (LOC101708068), mRNA	transcription factor SOX4/11/12 (SOX group C)	Putative transcription factor SOX-14 OS=Drosophila melanogaster GN=Sox14 PE=2 SV=3	--	HMG-box transcription factor
c29003_g1	22993.3	8838.09	1.3473	1.63e-07	PREDICTED: eukaryotic translation initiation factor 4 gamma 2-like [Bombus terrestris]	--	translation initiation factor 4G	Eukaryotic translation initiation factor 4 gamma 2 OS=Pongo abelii GN=EIF4G2 PE=2 SV=2	MIF4G domain//eIF4-gamma/eIF5/eIF2-epsilon	Translation initiation factor 4F, ribosome/mRNA-bridging subunit (eIF-4G)
c45892_g1	385.746	96.1946	1.9073	1.78e-07	Protein CBR-NIPA-1 [Caenorhabditis briggsae]	--	--	Magnesium transporter NIPA2 OS=Bos taurus GN=NIPA2 PE=2 SV=1	Chitin recognition protein//Photosynthetic reaction centre cytochrome C subunit//Magnesium transporter NIPA//EamA-like transporter family	--
c42419_g1	4375.28	1993.61	1.1159	1.83e-07	PREDICTED: protein shuttle craft-like [Megachile rotundata]	--	transcriptional repressor NF-X1	Protein shuttle craft OS=Drosophila melanogaster GN=stc PE=1 SV=2	R3H domain//Photosystem II 10 kDa phosphoprotein//NF-X1 type zinc finger//Protein-tyrosine phosphatase//Protein of unknown function (DUF3586)//Glycosyl hydrolase family 48	Transcription factor NF-X1, contains NFX-type Zn2+-binding and R3H domains
c45671_g1	266.588	26.5321	2.9155	1.85e-07	--	--	--	--	Syntaxin	--
c44240_g1	4481.57	999.063	2.0439	2.02e-07	sterile-alpha and armadillo motif containing protein [Litopenaeus vannamei]	Litopenaeus vannamei sterile-alpha and armadillo motif containing protein mRNA, complete cds	--	Sterile alpha and TIR motif-containing protein 1 OS=Drosophila melanogaster GN=Ect4 PE=2 SV=1	TIR domain//WD repeat binding protein EZH2//SAM domain (Sterile alpha motif)//DNA polymerase (viral) N-terminal domain//Armadillo/beta-catenin-like repeat	--
c8526_g1	472.991	1141.57	-1.2457	2.02e-07	retinoblastoma family-like protein [Litopenaeus vannamei]	Litopenaeus vannamei strain XM2012 retinoblastoma family-like protein (RBL) mRNA, complete cds	retinoblastoma-like protein 1	Retinoblastoma-like protein 1 OS=Homo sapiens GN=RBL1 PE=1 SV=3	Retinoblastoma-associated protein A domain//Transcription factor TFIIB repeat//Retinoblastoma-associated protein B domain	Rb (Retinoblastoma tumor suppressor)-related protein
c43027_g1	500	63.5499	2.6736	2.13e-07	PREDICTED: glycogen-binding subunit 76A-like isoform X1 [Ceratitis capitata] >gi|498970438|ref|XP_004526811.1| PREDICTED: glycogen-binding subunit 76A-like isoform X2 [Ceratitis capitata] >gi|498970442|ref|XP_004526812.1| PREDICTED: glycogen-binding subunit 76A-like isoform X3 [Ceratitis capitata] >gi|498970446|ref|XP_004526813.1| PREDICTED: glycogen-binding subunit 76A-like isoform X4 [Ceratitis…	--	protein phosphatase 1 regulatory subunit 3A/B/C/D/E	Glycogen-binding subunit 76A OS=Drosophila melanogaster GN=Gbs-76A PE=1 SV=1	Carbohydrate binding domain (family 25)//Putative phosphatase regulatory subunit	--
c36494_g1	11.3795	212.394	-3.4127	2.26e-07	conserved hypothetical protein [Ixodes scapularis] >gi|215503112|gb|EEC12606.1| conserved hypothetical protein [Ixodes scapularis]	--	--	--	--	--
c35049_g3	561.189	208.207	1.3938	2.42e-07	--	--	--	--	CXXC zinc finger domain	--
c40983_g2	2048.43	819.653	1.2924	2.45e-07	hypothetical protein X975_08382, partial [Stegodyphus mimosarum]	--	--	Cytospin-A OS=Gallus gallus GN=SPECC1L PE=2 SV=2	RNA polymerases M/15 Kd subunit//Translocon-associated protein, gamma subunit (TRAP-gamma)//Intermediate filament protein//DASH complex subunit Ask1	--
c43030_g1	5427.16	1984.69	1.4129	2.67e-07	trypsin [Daphnia pulex]	--	plasma kallikrein	Trypsin-1 OS=Astacus astacus PE=1 SV=1	Trypsin	Trypsin
c34911_g1	199.103	543.851	-1.4112	2.96e-07	UXT [Esox lucius]	--	--	Protein UXT OS=Rattus norvegicus GN=Uxt PE=2 SV=1	Prefoldin subunit//NolX protein	Predicted transcriptional regulator UXT
c35268_g1	64.9596	263.15	-1.9155	3.35e-07	PREDICTED: diacylglycerol kinase theta isoform X9 [Tribolium castaneum] >gi|270001881|gb|EEZ98328.1| hypothetical protein TcasGA2_TC000782 [Tribolium castaneum]	Ixodes scapularis diacylglycerol kinase, putative, mRNA	diacylglycerol kinase (ATP dependent)	Diacylglycerol kinase theta OS=Mus musculus GN=Dgkq PE=2 SV=1	Diacylglycerol kinase accessory domain//Phorbol esters/diacylglycerol binding domain (C1 domain)//C1-like domain//Cytochrome C oxidase copper chaperone (COX17)//Ras association (RalGDS/AF-6) domain//Diacylglycerol kinase catalytic domain	Diacylglycerol kinase
c43132_g1	16505.9	1857.55	2.7864	3.6e-07	lactate dehydrogenase [Litopenaeus vannamei] >gi|385211790|gb|AFI47929.1| L-lactate dehydrogenase isoform 1 [Litopenaeus vannamei]	Litopenaeus vannamei tissue-type hemocyte lactate dehydrogenase mRNA, complete cds	L-lactate dehydrogenase	L-lactate dehydrogenase OS=Drosophila melanogaster GN=ImpL3 PE=2 SV=1	Adenylate cyclase associated (CAP) N terminal//lactate/malate dehydrogenase, NAD binding domain//Trp repressor protein//lactate/malate dehydrogenase, alpha/beta C-terminal domain	Lactate dehydrogenase
c37502_g1	300.475	36.1455	2.7169	3.85e-07	--	--	--	--	MMPL family//Fibronectin-attachment protein (FAP)	--
c42923_g1	7333.47	2142.25	1.7044	3.91e-07	PREDICTED: 6-phosphofructokinase-like isoform X1 [Musca domestica]	Litopenaeus vannamei phosphofructokinase mRNA, partial cds	6-phosphofructokinase 1	ATP-dependent 6-phosphofructokinase OS=Drosophila melanogaster GN=Pfk PE=2 SV=2	Phosphofructokinase	Pyrophosphate-dependent phosphofructo-1-kinase
c32058_g1	2045.43	421.192	2.1321	4.37e-07	hypothetical protein [Plasmodium vivax Sal-1] >gi|148801038|gb|EDL42443.1| hypothetical protein, conserved [Plasmodium vivax]	--	--	--	Ribosomal protein L36	--
c38950_g1	1557.39	670.165	1.1929	4.47e-07	--	--	--	--	Guanylate-binding protein, C-terminal domain//Phage capsid scaffolding protein (GPO) serine peptidase//Growth arrest and DNA-damage-inducible proteins-interacting protein 1//Insect cuticle protein//Apolipophorin-III precursor (apoLp-III)//UV radiation resistance protein and autophagy-related subunit 14//Apolipoprotein A1/A4/E domain//Prefoldin subunit//PEP-utilising enzyme, N-terminal//Golgi tran…	--
c582_g1	1649.49	493.463	1.6736	4.48e-07	CCAAT/enhancer-binding protein gamma, partial [Stegodyphus mimosarum]	--	CCAAT/enhancer binding protein (C/EBP), gamma	CCAAT/enhancer-binding protein gamma OS=Rattus norvegicus GN=Cebpg PE=2 SV=2	Autophagy protein Apg6//Potyviridae polyprotein//V-type ATPase 116kDa subunit family//Basic region leucine zipper//CorA-like Mg2+ transporter protein//bZIP transcription factor//Seryl-tRNA synthetase N-terminal domain//Herpesvirus UL6 like//B-cell receptor-associated protein 31-like//UV radiation resistance protein and autophagy-related subunit 14	Basic region leucine zipper transcription factor
c39751_g1	1007.65	243.815	1.9382	4.67e-07	PREDICTED: E3 ubiquitin-protein ligase LRSAM1 isoform 1 [Canis lupus familiaris]	--	--	E3 ubiquitin-protein ligase LRSAM1 OS=Homo sapiens GN=LRSAM1 PE=1 SV=1	Leucine Rich Repeat	FOG: Leucine rich repeat
c40927_g1	9773.72	2852.27	1.7048	4.69e-07	Calcium-binding mitochondrial carrier protein SCaMC-2, partial [Zootermopsis nevadensis]	PREDICTED: Pelodiscus sinensis solute carrier family 25 (mitochondrial carrier; phosphate carrier), member 25 (SLC25A25), transcript variant X6, mRNA	solute carrier family 25 (mitochondrial phosphate transporter), member 23/24/25/41	Calcium-binding mitochondrial carrier protein SCaMC-2-A OS=Danio rerio GN=slc25a25a PE=2 SV=1	--	Predicted mitochondrial carrier protein
c43548_g1	48445.2	18702.9	1.3393	4.7e-07	hypothetical protein DAPPUDRAFT_49503 [Daphnia pulex]	Litopenaeus vannamei laccase mRNA, partial cds	--	Laccase OS=Pycnoporus cinnabarinus GN=LCC3-1 PE=1 SV=1	Multicopper oxidase//Multicopper oxidase//Multicopper oxidase	Multicopper oxidases
c42962_g1	940.312	238.792	1.8789	4.88e-07	TRC8-like protein [Zootermopsis nevadensis]	--	E3 ubiquitin-protein ligase RNF139	Protein TRC8 homolog OS=Drosophila melanogaster GN=Trc8 PE=1 SV=1	Zinc finger, C3HC4 type (RING finger)//zinc-RING finger domain//RING-H2 zinc finger//Trehalose-phosphatase//Ring finger domain//RING-variant domain//Anaphase-promoting complex subunit 11 RING-H2 finger//Dolichol phosphate-mannose biosynthesis regulatory protein (DPM2)//P-11 zinc finger	E3 ubiquitin ligase
c34743_g1	167.033	22.6355	2.5919	5.37e-07	--	--	--	--	Domain of unknown function (DUF3357)	--
c42292_g1	366.538	109.309	1.6769	5.94e-07	PREDICTED: SH2 domain-containing adapter protein F-like [Metaseiulus occidentalis]	--	--	SH2 domain-containing adapter protein F OS=Mus musculus GN=Shf PE=1 SV=2	HNH endonuclease//SH2 domain//ZIP Zinc transporter//Transcription factor TFIIB repeat	--
c38812_g1	12.1097	252.843	-3.4495	5.94e-07	--	--	--	--	Herpesvirus latent membrane protein 1 (LMP1)	--
c43368_g1	4594.75	40.7279	4.0717	6.08e-07	crustacean hyperglycemic hormone precursor [Eurydice pulchra]	--	--	Crustacean hyperglycemic hormone OS=Armadillidium vulgare PE=1 SV=1	Crustacean CHH/MIH/GIH neurohormone family	--
c41586_g1	390.186	4.17255	4.0149	6.56e-07	PREDICTED: piggyBac transposable element-derived protein 4-like [Megachile rotundata]	--	--	PiggyBac transposable element-derived protein 4 OS=Homo sapiens GN=PGBD4 PE=2 SV=3	--	--
c41904_g1	5925.64	164.017	3.7496	6.69e-07	hypothetical protein DAPPUDRAFT_39497 [Daphnia pulex]	--	--	Monocarboxylate transporter 1 OS=Bos taurus GN=SLC16A1 PE=2 SV=2	DASH complex subunit Dad1//Major Facilitator Superfamily	--
c42832_g1	779.099	326.7	1.2271	7.51e-07	PREDICTED: aprataxin and PNK-like factor-like [Lepisosteus oculatus]	--	aprataxin and PNK-like factor	Aprataxin and PNK-like factor OS=Bos taurus GN=APLF PE=2 SV=1	FHA domain	--
c46217_g1	872.449	215.604	1.9092	7.91e-07	one-transmembrane-helix HMG-CoA reductase [Homarus americanus]	Arabidopsis thaliana 3-hydroxy-3-methylglutaryl-coenzyme A reductase 2 mRNA, complete cds	hydroxymethylglutaryl-CoA reductase (NADPH)	3-hydroxy-3-methylglutaryl-coenzyme A reductase OS=Cricetulus griseus GN=HMGCR PE=1 SV=1	Hydroxymethylglutaryl-coenzyme A reductase//Patched family	3-hydroxy-3-methylglutaryl-CoA (HMG-CoA) reductase
c30609_g1	606.343	222.835	1.4037	8.77e-07	hypothetical protein BRAFLDRAFT_82927 [Branchiostoma floridae] >gi|229283416|gb|EEN54156.1| hypothetical protein BRAFLDRAFT_82927 [Branchiostoma floridae]	--	--	Facilitated trehalose transporter Tret1 OS=Apis mellifera ligustica GN=Tret1 PE=1 SV=1	Sugar (and other) transporter//Major Facilitator Superfamily	Predicted transporter (major facilitator superfamily)
c36252_g1	3339.23	761.081	2.0053	9.73e-07	Centaurin-gamma, putative [Pediculus humanus corporis] >gi|212516615|gb|EEB18609.1| Centaurin-gamma, putative [Pediculus humanus corporis]	PREDICTED: Myotis lucifugus ArfGAP with GTPase domain, ankyrin repeat and PH domain 1 (AGAP1), transcript variant X2, mRNA	Arf-GAP with GTPase, ANK repeat and PH domain-containing protein 1/3	Centaurin-gamma-1A OS=Drosophila melanogaster GN=CenG1A PE=2 SV=2	Ankyrin repeat//Ankyrin repeat//Putative GTPase activating protein for Arf	GTPase-activating protein Centaurin gamma (contains Ras-like GTPase, PH and ankyrin repeat domains)
c43131_g1	3728.51	1422.46	1.353	1.22e-06	MKL/myocardin-like protein 2 [Zootermopsis nevadensis]	--	--	MKL/myocardin-like protein 1 OS=Mus musculus GN=Mkl1 PE=1 SV=2	Fatty acid desaturase//SAP domain	--
c20645_g1	12.0711	123.172	-2.8784	1.23e-06	--	Litopenaeus vannamei clone PvB 031 putative antimicrobial peptide mRNA, complete cds	--	--	--	--
c44911_g1	505.766	17.6379	3.5926	1.32e-06	lactate dehydrogenase [Litopenaeus vannamei] >gi|385211791|gb|AFI47930.1| L-lactate dehydrogenase isoform 2 [Litopenaeus vannamei]	Litopenaeus vannamei L-lactate dehydrogenase (L-LDH) gene, complete cds, alternatively spliced	--	L-lactate dehydrogenase OS=Caenorhabditis elegans GN=ldh-1 PE=2 SV=1	Keratinocyte differentiation-associated//APC 15 residue motif	Lactate dehydrogenase
c29180_g1	413.915	47.5622	2.7365	1.33e-06	PREDICTED: low density lipoprotein receptor adapter protein 1-like [Megachile rotundata]	--	low density lipoprotein receptor adapter protein 1	Low density lipoprotein receptor adapter protein 1-B OS=Xenopus laevis GN=ldlrap1-b PE=1 SV=1	Phosphotyrosine-binding domain//Phosphotyrosine interaction domain (PTB/PID)	Adaptor protein CED-6, contains PTB domain
c40957_g1	61.6038	1.39085	3.7004	1.36e-06	dual oxidase [Marsupenaeus japonicus]	Marsupenaeus japonicus Duox mRNA for dual oxidase, complete cds	dual oxidase	Dual oxidase OS=Drosophila melanogaster GN=Duox PE=1 SV=2	Baculovirus P47 protein//Animal haem peroxidase	Ferric reductase, NADH/NADPH oxidase and related proteins
c37997_g1	323.802	4.17255	3.9084	1.37e-06	PREDICTED: methyltransferase-like protein 24-like [Alligator sinensis]	--	--	--	--	--
c43525_g1	1188.39	233.864	2.1732	1.37e-06	hypothetical protein DAPPUDRAFT_255495 [Daphnia pulex]	--	--	Calcium-activated chloride channel regulator 4 OS=Homo sapiens GN=CLCA4 PE=1 SV=2	Fn3-like domain (DUF1034)	--
c24978_g1	387.464	0.917015	4.0632	1.38e-06	protein inhibitor of activated STAT [Scylla paramamosain]	--	--	E3 SUMO-protein ligase PIAS2 OS=Rattus norvegicus GN=Pias2 PE=1 SV=1	MIZ/SP-RING zinc finger	Zn-finger transcription factor
c18608_g1	44.562	0	3.9582	1.46e-06	Sodium and chloride-dependent glycine transporter [Culex quinquefasciatus] >gi|167875914|gb|EDS39297.1| Sodium and chloride-dependent glycine transporter [Culex quinquefasciatus]	--	solute carrier family 6 (neurotransmitter transporter, GABA) member 1	Sodium- and chloride-dependent GABA transporter 1 OS=Rattus norvegicus GN=Slc6a1 PE=1 SV=1	Sodium:neurotransmitter symporter family	Sodium-neurotransmitter symporter
c33612_g1	107.697	20.2663	2.2246	1.46e-06	--	--	--	--	Creatinase/Prolidase N-terminal domain	--
c37612_g1	33.4883	0	3.9156	1.47e-06	ATP-binding cassette sub-family G member 5, partial [Stegodyphus mimosarum]	--	--	ATP-binding cassette sub-family G member 5 OS=Homo sapiens GN=ABCG5 PE=1 SV=1	CDR ABC transporter//ABC-2 type transporter	Transporter, ABC superfamily (Breast cancer resistance protein)
c40790_g3	1797.11	747.32	1.2373	1.49e-06	PREDICTED: galactosylgalactosylxylosylprotein 3-beta-glucuronosyltransferase P-like [Microplitis demolitor] >gi|665792245|ref|XP_008543717.1| PREDICTED: galactosylgalactosylxylosylprotein 3-beta-glucuronosyltransferase P-like [Microplitis demolitor]	--	beta-1,3-glucuronyltransferase	Galactosylgalactosylxylosylprotein 3-beta-glucuronosyltransferase P OS=Drosophila melanogaster GN=GlcAT-P PE=2 SV=1	Glycosyltransferase family 43	--
c40634_g2	41.2418	0	3.9454	1.49e-06	--	--	--	--	Transcription factor Tfb4	--
c43590_g1	79.9486	272.476	-1.6925	1.55e-06	hypothetical protein BRAFLDRAFT_138825 [Branchiostoma floridae] >gi|229272288|gb|EEN43161.1| hypothetical protein BRAFLDRAFT_138825 [Branchiostoma floridae]	--	--	Nucleoside diphosphate-linked moiety X motif 17 OS=Danio rerio GN=nudt17 PE=2 SV=1	NUDIX domain//P53 tetramerisation motif	--
c40082_g1	1272.59	229.987	2.2669	1.67e-06	PREDICTED: 2',3'-cyclic-nucleotide 3'-phosphodiesterase-like [Saccoglossus kowalevskii]	--	--	2',3'-cyclic-nucleotide 3'-phosphodiesterase OS=Bos taurus GN=CNP PE=2 SV=2	Zeta toxin//G-protein alpha subunit//AAA domain (dynein-related subfamily)//Chloramphenicol phosphotransferase-like protein//2',3'-cyclic nucleotide 3'-phosphodiesterase (CNP or CNPase)//ABC transporter//NTPase//ATPase family associated with various cellular activities (AAA)//6-phosphofructo-2-kinase//Viral (Superfamily 1) RNA helicase	Predicted MutS-related protein involved in mismatch repair
c38073_g1	104.606	9.70529	2.9191	1.68e-06	--	--	--	--	Vestigial/Tondu family	--
c42552_g1	5695	2125.38	1.3811	1.81e-06	PREDICTED: bromodomain adjacent to zinc finger domain protein 2B isoform X7 [Apis mellifera]	--	--	Bromodomain adjacent to zinc finger domain protein 2B OS=Gallus gallus GN=BAZ2B PE=2 SV=1	Methyl-CpG binding domain//Phorbol esters/diacylglycerol binding domain (C1 domain)//Sodium/glutamate symporter//BESS motif//Bromodomain//Procyclic acidic repetitive protein (PARP)//IPT/TIG domain//PHD-finger	Chromatin remodeling complex WSTF-ISWI, large subunit (contains heterochromatin localization, PHD and BROMO domains)
c40811_g1	2478.34	446.162	2.2704	1.81e-06	Leucine-rich repeat-containing protein 58, partial [Stegodyphus mimosarum]	--	--	Leucine-rich repeat-containing protein 58 OS=Xenopus tropicalis GN=lrrc58 PE=2 SV=1	Leucine Rich Repeat	FOG: Leucine rich repeat
c43595_g1	1429.1	277.858	2.1836	1.94e-06	Breast carcinoma-amplified sequence 3-like protein [Zootermopsis nevadensis]	--	--	Breast carcinoma-amplified sequence 3 homolog OS=Drosophila melanogaster GN=rudhira PE=1 SV=1	Thrombomodulin like fifth domain, EGF-like//D1 dopamine receptor-interacting protein (calcyon)//Baculovirus LEF-11 protein	--
c5434_g1	50.1056	482.473	-2.8183	2.07e-06	PREDICTED: histone H1-delta-like [Aplysia californica]	--	--	Histone H1, sperm (Fragments) OS=Sphaerechinus granularis PE=1 SV=1	Mediator complex subunit 3 fungal//linker histone H1 and H5 family	--
c34434_g1	273.926	80.7726	1.6835	2.1e-06	PREDICTED: ETS-related transcription factor Elf-5-like isoform X2 [Tribolium castaneum]	--	E74-like factor 1/2/4	ETS-related transcription factor Elf-4 OS=Mus musculus GN=Elf4 PE=2 SV=2	Autophagy protein Apg6//Ets-domain//Septum formation initiator//V-type ATPase 116kDa subunit family//bZIP transcription factor//TPR/MLP1/MLP2-like protein//Secretion system effector C (SseC) like family//UV radiation resistance protein and autophagy-related subunit 14//Mitotic checkpoint protein	Transcription factor NERF and related proteins, contain ETS domain
c31242_g1	396.497	1150.95	-1.4854	2.28e-06	homeobox protein prospero/prox-1/ceh-26, putative [Pediculus humanus corporis] >gi|212512098|gb|EEB14930.1| homeobox protein prospero/prox-1/ceh-26, putative [Pediculus humanus corporis]	Ixodes scapularis prospero protein, putative, mRNA	--	Homeobox protein prospero OS=Drosophila melanogaster GN=pros PE=1 SV=3	Homeo-prospero domain	Homeobox transcription factor prospero
c42738_g1	8192.56	16403.6	-0.98685	2.44e-06	PREDICTED: putative aminopeptidase W07G4.4-like [Latimeria chalumnae]	Nematostella vectensis predicted protein (NEMVEDRAFT_v1g189660) partial mRNA	leucyl aminopeptidase	Putative aminopeptidase W07G4.4 OS=Caenorhabditis elegans GN=lap-2 PE=1 SV=1	Cytosol aminopeptidase family, catalytic domain	Predicted aminopeptidase of the M17 family
c42274_g1	1045.81	355.239	1.5036	2.45e-06	PREDICTED: partitioning defective 3 homolog isoform X4 [Acyrthosiphon pisum]	--	partitioning defective protein 3	Partitioning defective 3 homolog OS=Rattus norvegicus GN=Pard3 PE=1 SV=1	--	--
c44402_g1	480.339	1204.99	-1.2926	2.63e-06	PREDICTED: UNC93-like protein MFSD11 [Tribolium castaneum] >gi|270003925|gb|EFA00373.1| hypothetical protein TcasGA2_TC003216 [Tribolium castaneum]	--	--	UNC93-like protein MFSD11 OS=Mus musculus GN=Mfsd11 PE=1 SV=1	Major Facilitator Superfamily	Uncharacterized conserved protein
c38234_g2	67.7648	0.473834	3.8552	2.65e-06	PREDICTED: troponin C, isoform 1 [Microplitis demolitor]	Papilio xuthus mRNA for troponin C, complete cds, sequence id: Px-0057	calmodulin	Troponin C OS=Tachypleus tridentatus PE=1 SV=1	EF hand//EF-hand domain pair//Electron transfer flavoprotein-ubiquinone oxidoreductase//RNA polymerase Rpb4//EF-hand domain//Leucine operon leader peptide//EF hand	Calmodulin and related proteins (EF-Hand superfamily)
c30667_g1	120.965	0.917015	3.8735	2.92e-06	Heat shock protein 67B2, partial [Stegodyphus mimosarum]	--	--	Heat shock protein 67B2 OS=Drosophila melanogaster GN=Hsp67Bb PE=2 SV=1	--	Rhodanese-related sulfurtransferase
c46428_g1	1221.1	572.75	1.0728	3.01e-06	HEAT repeat-containing protein C7orf27 [Acromyrmex echinatior]	--	--	--	HEAT repeat//YopE, N terminal	--
c3114_g1	5359.83	1911.9	1.4389	3.08e-06	protein phosphatase 1, regulatory subunit 15B [Xenopus laevis] >gi|55249616|gb|AAH86299.1| LOC495701 protein [Xenopus laevis]	--	--	Protein phosphatase 1 regulatory subunit 15A OS=Bos taurus GN=PPP1R15A PE=2 SV=2	--	--
c40078_g1	40.6274	471.238	-2.9644	3.13e-06	neuroparsin [Metapenaeus ensis]	--	--	--	--	--
c41488_g1	25.5997	139.86	-2.2412	3.13e-06	G protein-coupled receptor [Procambarus clarkii]	--	--	--	7 transmembrane receptor (rhodopsin family)	--
c43973_g1	82.7152	0.473834	3.8646	3.2e-06	chitinase 1 precursor [Litopenaeus vannamei]	--	chitinase	Endochitinase OS=Manduca sexta PE=2 SV=1	Glycosyl hydrolases family 18//Glycosyl hydrolase family 85	Chitinase
c35967_g1	1570.22	595.569	1.3582	3.22e-06	Insulin-like peptide receptor [Zootermopsis nevadensis]	--	insulin receptor	Insulin-like growth factor 1 receptor (Fragment) OS=Bos taurus GN=IGF1R PE=2 SV=1	Protein kinase domain//Protein tyrosine kinase	Insulin/growth factor receptor (contains protein kinase domain)
c42337_g2	902.207	3110.97	-1.7029	3.25e-06	hypothetical protein DAPPUDRAFT_305015 [Daphnia pulex]	--	--	Probable cytochrome P450 49a1 OS=Drosophila melanogaster GN=Cyp49a1 PE=2 SV=3	Intermediate filament head (DNA binding) region//Cytochrome P450	Cytochrome P450 CYP11/CYP12/CYP24/CYP27 subfamilies
c33003_g1	1271.88	407.974	1.5754	3.27e-06	PREDICTED: egalitarian isoform X2 [Nasonia vitripennis]	--	--	Exonuclease 3'-5' domain-containing protein 1 OS=Homo sapiens GN=EXD1 PE=2 SV=4	NOA36 protein//3'-5' exonuclease	Predicted 3'-5' exonuclease
c23890_g1	35.1773	0	3.8409	3.29e-06	--	--	--	--	Sulfite exporter TauE/SafE//Herpesvirus latent membrane protein 1 (LMP1)	--
c42840_g1	14043.3	6270.56	1.1395	3.54e-06	Valyl-tRNA synthetase [Zootermopsis nevadensis]	Dictyostelium lacteum clone DL0231269 valyl tRNA synthetase gene, complete cds	valyl-tRNA synthetase	Valine--tRNA ligase OS=Mus musculus GN=Vars PE=2 SV=1	tRNA synthetases class I (M)//Anticodon-binding domain of tRNA//tRNA synthetases class I (R)//Leucyl-tRNA synthetase, Domain 2//tRNA synthetases class I (I, L, M and V)	Valyl-tRNA synthetase
c42526_g1	151.442	0	3.9432	3.68e-06	PREDICTED: zinc finger protein 436-like [Alligator mississippiensis]	--	--	Zinc finger imprinted 3 OS=Homo sapiens GN=ZIM3 PE=2 SV=1	Zinc finger, C2H2 type	Zn finger proteins
c46945_g3	5156.6	4.58507	3.9683	3.7e-06	PREDICTED: protein B4-like [Latimeria chalumnae]	--	--	Protein B4 OS=Xenopus laevis GN=b4 PE=1 SV=1	linker histone H1 and H5 family	--
c54476_g1	288.703	662.634	-1.1726	3.74e-06	hypothetical protein DAPPUDRAFT_304984 [Daphnia pulex]	--	thiopurine S-methyltransferase	Thiopurine S-methyltransferase OS=Bos taurus GN=TPMT PE=2 SV=1	Thiopurine S-methyltransferase (TPMT)	--
c4248_g1	302.041	0	3.9578	3.75e-06	C-type lectin 4 [Danaus plexippus]	--	--	--	Lectin C-type domain	--
c45309_g1	4616.72	1879.98	1.2634	3.87e-06	GI15053 [Drosophila mojavensis] >gi|193908219|gb|EDW07086.1| GI15053 [Drosophila mojavensis]	--	--	--	Cytoplasmic dynein 1 intermediate chain 2//PTB domain (IRS-1 type)//Transcription factor Tfb2	--
c46154_g1	996.074	2314.49	-1.1892	4e-06	PREDICTED: short-chain dehydrogenase/reductase family 16C member 6-like [Bombyx mori]	--	all-trans-retinol dehydrogenase (NAD+)	Epidermal retinol dehydrogenase 2 OS=Homo sapiens GN=SDR16C5 PE=2 SV=2	short chain dehydrogenase	Hydroxysteroid 17-beta dehydrogenase 11
c37764_g1	440.757	106.892	1.9186	4.16e-06	hypothetical protein DAPPUDRAFT_307454 [Daphnia pulex]	--	ADP-ribosylation factor-like protein 5B	ADP-ribosylation factor-like protein 5B OS=Mus musculus GN=Arl5b PE=2 SV=3	Dynamin family//50S ribosome-binding GTPase//Gtr1/RagA G protein conserved region//ADP-ribosylation factor family//Miro-like protein//G-protein alpha subunit//Ferrous iron transport protein B//Elongation factor Tu GTP binding domain//Adenylylsulphate kinase//Ras family	GTP-binding ADP-ribosylation factor Arf1
c43840_g5	139.555	384.7	-1.416	4.37e-06	PREDICTED: pre-mRNA-splicing factor SYF2 [Microplitis demolitor]	--	pre-mRNA-splicing factor SYF2	Pre-mRNA-splicing factor Syf2 OS=Drosophila melanogaster GN=Syf2 PE=2 SV=1	Hsp90 protein//Sigma 54 modulation protein / S30EA ribosomal protein	Cyclin D-interacting protein GCIP
c27427_g1	310.463	8.25313	3.6095	4.39e-06	PREDICTED: canalicular multispecific organic anion transporter 2 [Sorex araneus]	--	--	--	Clostridial binary toxin B/anthrax toxin PA//Domain of unknown function (DUF1943)	Multidrug resistance-associated protein/mitoxantrone resistance protein, ABC superfamily
c38036_g2	101.289	299.114	-1.5052	4.41e-06	dc50, putative [Ixodes scapularis] >gi|215491061|gb|EEC00702.1| dc50, putative [Ixodes scapularis]	--	--	F-box/LRR-repeat protein 4 OS=Arabidopsis thaliana GN=FBL4 PE=2 SV=1	F-box domain//RNA recognition motif. (a.k.a. RRM, RBD, or RNP domain)	F-box protein containing LRR
c41644_g1	20.7641	127.936	-2.3658	4.41e-06	--	--	--	--	Nucleolar GTP-binding protein 1 (NOG1)	--
c39589_g1	746.939	311.601	1.2306	4.6e-06	PREDICTED: poly(A) polymerase type 3 isoform X1 [Nasonia vitripennis] >gi|645040467|ref|XP_008208562.1| PREDICTED: poly(A) polymerase type 3 isoform X1 [Nasonia vitripennis] >gi|645040470|ref|XP_008208563.1| PREDICTED: poly(A) polymerase type 3 isoform X1 [Nasonia vitripennis] >gi|645040473|ref|XP_008208564.1| PREDICTED: poly(A) polymerase type 3 isoform X1 [Nasonia vitripennis] >gi|645040476|ref…	--	poly(A) polymerase	Poly(A) polymerase gamma OS=Homo sapiens GN=PAPOLG PE=1 SV=2	Poly(A) polymerase predicted RNA binding domain//Poly(A) polymerase central domain//Nucleotidyltransferase domain	Poly(A) polymerase and related nucleotidyltransferases
c37614_g1	941.839	175.916	2.2169	4.63e-06	hypothetical protein EAI_08962 [Harpegnathos saltator]	--	--	--	--	--
c38583_g2	474.423	108.04	1.9922	4.82e-06	PREDICTED: wee1-like protein kinase-like [Bombus terrestris]	--	--	--	Mycothiol maleylpyruvate isomerase N-terminal domain	--
c33671_g2	144665	72909.3	0.97357	4.89e-06	elongation factor 2 [Litopenaeus vannamei]	Litopenaeus vannamei elongation factor 2 (EF2) mRNA, complete cds	elongation factor 2	Elongation factor 2 OS=Drosophila melanogaster GN=EF2 PE=1 SV=4	Elongation factor G, domain IV//50S ribosome-binding GTPase//Elongation factor Tu domain 2//Elongation factor Tu GTP binding domain	Elongation factor 2
c39183_g1	0	27.006	-3.7217	5.11e-06	--	--	--	--	TraE protein	--
c36474_g1	407	2.33852	3.8595	5.14e-06	--	--	--	--	Geminivirus putative movement protein	--
c45872_g2	1045.17	3106.98	-1.5122	5.69e-06	--	--	--	--	WD40 associated region in TFIID subunit	--
c16325_g1	44.3112	4.58507	2.775	5.81e-06	--	--	--	--	VEGF heparin-binding domain//Delta lysin family	--
c41881_g2	920.778	92.6912	2.8144	5.88e-06	serine proteinase inhibitor [Litopenaeus vannamei]	Litopenaeus vannamei serine proteinase inhibitor (SERPIN) mRNA, complete cds	serpin B	Leukocyte elastase inhibitor OS=Xenopus tropicalis GN=serpinb1 PE=2 SV=1	TSC-22/dip/bun family	Serpin
c40049_g1	74.0578	1153.33	-3.1556	5.94e-06	Facilitated trehalose transporter Tret1 [Cerapachys biroi]	--	--	Facilitated trehalose transporter Tret1 OS=Culex quinquefasciatus GN=Tret1 PE=3 SV=1	Major surface antigen from hepadnavirus//Major Facilitator Superfamily//Sugar (and other) transporter	Predicted transporter (major facilitator superfamily)
c43395_g2	2132.73	6052.81	-1.4521	6.28e-06	cytochrome P450 enzyme, CYP330A1 enzyme - green crab, common shore crab >gi|37538491|gb|AAQ93009.1| cytochrome P450 CYP330A1 [Carcinus maenas]	--	cytochrome P450, family 2, subfamily J	Cytochrome P450 2D26 OS=Rattus norvegicus GN=Cyp2d26 PE=2 SV=2	Gammaherpesvirus capsid protein//Cytochrome P450//Subunit 17 of Mediator complex	Cytochrome P450 CYP2 subfamily
c39191_g1	274.884	0.473834	3.8692	6.33e-06	--	--	--	--	Dec-1 repeat//SRF-type transcription factor (DNA-binding and dimerisation domain)	--
c23961_g1	5816.26	1900.81	1.5486	6.49e-06	Serine/threonine-protein kinase pim-3, partial [Stegodyphus mimosarum]	PREDICTED: Ochotona princeps pim-1 oncogene (PIM1), mRNA	proto-oncogene serine/threonine-protein kinase Pim-1	Serine/threonine-protein kinase pim-3 OS=Coturnix coturnix japonica GN=PIM3 PE=2 SV=1	Lipopolysaccharide kinase (Kdo/WaaP) family//Selenoprotein P, N terminal region//Protein kinase domain//Protein tyrosine kinase//ZIP Zinc transporter	Serine/threonine protein kinase
c20449_g1	321.037	80.2068	1.8788	6.49e-06	PREDICTED: oxidative stress-responsive serine-rich protein 1 [Callorhinchus milii]	PREDICTED: Latimeria chalumnae oxidative stress-responsive serine-rich protein 1-like (LOC102362902), mRNA	--	Oxidative stress-responsive serine-rich protein 1 OS=Rattus norvegicus GN=Oser1 PE=1 SV=1	Oxaloacetate decarboxylase, gamma chain	--
c40851_g1	1376.01	661.99	1.0369	6.67e-06	Epsin-2 [Zootermopsis nevadensis]	Fenneropenaeus chinensis relish mRNA, complete cds	epsin	Epsin-2 OS=Mus musculus GN=Epn2 PE=1 SV=1	VHS domain//ANTH domain	Equilibrative nucleoside transporter protein
c32288_g1	541.916	99.8933	2.2252	6.72e-06	hypothetical protein BRAFLDRAFT_273255 [Branchiostoma floridae] >gi|229288123|gb|EEN58823.1| hypothetical protein BRAFLDRAFT_273255 [Branchiostoma floridae]	--	proto-oncogene serine/threonine-protein kinase Pim-1	Serine/threonine-protein kinase pim-1 OS=Rattus norvegicus GN=Pim1 PE=1 SV=1	Protein tyrosine kinase//Lipopolysaccharide kinase (Kdo/WaaP) family//Protein kinase domain	Serine/threonine protein kinase
c44070_g1	314.992	67.8118	2.0511	7.03e-06	--	--	--	--	Fibrinogen alpha/beta chain family//Phage capsid scaffolding protein (GPO) serine peptidase	--
c39852_g1	710.352	3.22488	3.8376	7.06e-06	PREDICTED: uncharacterized protein LOC100369881 isoform X1 [Saccoglossus kowalevskii] >gi|585698808|ref|XP_006822650.1| PREDICTED: uncharacterized protein LOC100369881 isoform X2 [Saccoglossus kowalevskii]	--	--	--	--	--
c29046_g1	81.5991	266.971	-1.6332	7.06e-06	ATP-dependent RNA helicase, putative [Ixodes scapularis] >gi|215504189|gb|EEC13683.1| ATP-dependent RNA helicase, putative [Ixodes scapularis]	--	ATP-dependent RNA helicase DHX30	Putative ATP-dependent RNA helicase DHX30 OS=Rattus norvegicus GN=Dhx30 PE=1 SV=1	Helicase associated domain (HA2)//Helicase conserved C-terminal domain//Protein of unknown function, DUF258//Type II/IV secretion system protein//Zeta toxin//ABC transporter//DEAD/DEAH box helicase	ATP-dependent RNA helicase A
c42559_g1	987.679	119.658	2.6448	7.29e-06	G protein-coupled receptor [Procambarus clarkii]	--	--	Probable G-protein coupled receptor B0563.6 OS=Caenorhabditis elegans GN=B0563.6 PE=3 SV=2	7 transmembrane receptor (rhodopsin family)	--
c41938_g1	44.3498	154.379	-1.7098	7.3e-06	hypothetical protein DAPPUDRAFT_299942 [Daphnia pulex]	--	kynurenine/2-aminoadipate aminotransferase	Kynurenine/alpha-aminoadipate aminotransferase, mitochondrial OS=Homo sapiens GN=AADAT PE=1 SV=2	Cys/Met metabolism PLP-dependent enzyme//Aminotransferase class I and II//Alphaherpesvirus glycoprotein E	Aromatic amino acid aminotransferase and related proteins
c20711_g1	1018.52	1.39085	3.8615	7.49e-06	lipid storage droplet protein [Penaeus monodon]	Penaeus monodon lipid storage droplet protein (lsd) mRNA, complete cds	--	Perilipin-2 OS=Mus musculus GN=Plin2 PE=2 SV=2	Neurotoxin B-IV-like protein	--
c44514_g1	395.883	162.724	1.2494	7.49e-06	hypothetical protein DAPPUDRAFT_332425 [Daphnia pulex]	--	OTU domain-containing protein 7	OTU domain-containing protein 7B OS=Mus musculus GN=Otud7b PE=1 SV=1	Ribosomal protein S21//A20-like zinc finger	NF-kappa B regulator AP20/Cezanne
c22090_g1	3044.11	4.14189	3.8619	7.64e-06	--	--	--	--	Translocon-associated protein (TRAP), alpha subunit//Acyl-coenzyme A:6-aminopenicillanic acid acyl-transferase	--
c8400_g1	14.1431	806.356	-3.6596	9.29e-06	prophenoloxidase-2 [Litopenaeus vannamei]	Litopenaeus vannamei prophenoloxidase 2 mRNA, complete cds	tyrosinase	Phenoloxidase subunit 1 OS=Manduca sexta PE=1 SV=3	Common central domain of tyrosinase	--
c37302_g1	1207.02	50.6057	3.3716	9.54e-06	--	--	--	--	bZIP transcription factor//Basic region leucine zipper//bZIP Maf transcription factor	--
c36783_g1	352.852	93.123	1.8111	9.7e-06	PREDICTED: oxysterol-binding protein-related protein 8 [Tribolium castaneum] >gi|270016768|gb|EFA13214.1| hypothetical protein TcasGA2_TC016041 [Tribolium castaneum]	PREDICTED: Latimeria chalumnae oxysterol binding protein-like 5 (OSBPL5), transcript variant X2, mRNA	--	Oxysterol-binding protein-related protein 8 OS=Homo sapiens GN=OSBPL8 PE=1 SV=3	--	Oxysterol-binding protein
c44082_g1	357.399	75.5771	2.0686	9.79e-06	--	--	--	--	Protein G1	--
c44771_g1	28.3633	265.254	-2.7427	1e-05	Protein FAM115C, partial [Corvus brachyrhynchos]	--	--	Protein FAM115E OS=Mus musculus GN=Fam115e PE=1 SV=1	Viral enhancin protein//DHHA2 domain	--
c39981_g1	531.175	203.823	1.3397	1.01e-05	hypothetical protein DAPPUDRAFT_312971 [Daphnia pulex]	PREDICTED: Strongylocentrotus purpuratus uncharacterized LOC580360, transcript variant 1 (LOC580360), mRNA	--	Lateral signaling target protein 2 homolog OS=Danio rerio GN=zfyve28 PE=2 SV=1	7 transmembrane receptor (Secretin family)//FYVE zinc finger//IBR domain	FYVE finger-containing proteins
c28976_g1	1.09387	35.0752	-3.3853	1.01e-05	--	--	--	--	Oleosin	--
c35292_g1	608.012	2370.41	-1.8444	1.03e-05	--	--	--	--	Lectin C-type domain//Occlusion-derived virus envelope protein ODV-E18	--
c45818_g2	6399.44	2412.96	1.3618	1.16e-05	--	--	--	--	Fatty acid desaturase//Transmembrane protein	--
c8162_g1	1171.73	424.528	1.4135	1.18e-05	hypothetical protein L798_02786 [Zootermopsis nevadensis]	--	--	Protein FAM60A OS=Mus musculus GN=Fam60a PE=2 SV=1	--	--
c36713_g1	1427.03	690.939	1.0275	1.2e-05	Protein ariadne-2 [Camponotus floridanus]	Xenopus laevis ariadne RBR E3 ubiquitin protein ligase 2 (arih2), mRNA >gi|51258237|gb|BC079979.1| Xenopus laevis ariadne homolog 2, mRNA (cDNA clone MGC:80833 IMAGE:5514168), complete cds	ariadne-2	Protein ariadne-2 OS=Drosophila melanogaster GN=ari-2 PE=2 SV=1	Zinc finger, C3HC4 type (RING finger)//IBR domain//zinc-RING finger domain//Ring finger domain//Colipase, N-terminal domain	Predicted E3 ubiquitin ligase
c23731_g1	1341.84	582.361	1.1753	1.21e-05	PREDICTED: uncharacterized protein C12orf41 homolog [Bombus terrestris]	--	KAT8 regulatory NSL complex subunit 2	KAT8 regulatory NSL complex subunit 2 OS=Homo sapiens GN=KANSL2 PE=1 SV=3	Primase zinc finger//CCCH zinc finger in TRM13 protein	--
c38208_g1	202.145	0.947668	3.7491	1.24e-05	gamma-interferon-inducible lysosomal thiol reductase [Penaeus monodon]	--	--	Gamma-interferon-inducible lysosomal thiol reductase OS=Homo sapiens GN=IFI30 PE=1 SV=3	MutS domain III	--
c32555_g1	17237.2	2566.79	2.4353	1.25e-05	PREDICTED: protein charybde-like [Tribolium castaneum] >gi|270011811|gb|EFA08259.1| hypothetical protein TcasGA2_TC005887 [Tribolium castaneum]	--	--	Protein scylla OS=Drosophila melanogaster GN=scyl PE=2 SV=1	RTP801 C-terminal region	--
c35753_g1	2322	358.162	2.4004	1.25e-05	hypothetical protein DAPPUDRAFT_264276 [Daphnia pulex]	--	--	--	Low-density lipoprotein receptor domain class A	--
c17229_g1	451.162	98.2432	2.0324	1.28e-05	GM11085 [Drosophila sechellia] >gi|194134375|gb|EDW55891.1| GM11085 [Drosophila sechellia]	--	--	AN1-type zinc finger protein 2A OS=Mus musculus GN=Zfand2a PE=2 SV=1	AN1-like Zinc finger//C3HC zinc finger-like//IBR domain	Predicted Zn-finger protein
c19219_g1	27.4624	0	3.6605	1.28e-05	crustacean hyperglycemic hormone-like peptide precursor [Procambarus clarkii]	--	--	Crustacean hyperglycemic hormones isoform B OS=Homarus americanus PE=1 SV=2	Crustacean CHH/MIH/GIH neurohormone family	--
c40522_g2	217.563	531.701	-1.2536	1.3e-05	C-type lectin domain-containing protein [Fenneropenaeus chinensis]	--	--	--	Lectin C-type domain	--
c40131_g1	161.117	1.4215	3.697	1.3e-05	--	--	--	--	Leucine Rich Repeat//Cellulose binding domain	--
c45138_g1	2137.67	955.973	1.135	1.37e-05	Dystroglycan, partial [Zootermopsis nevadensis]	--	dystroglycan 1	Dystroglycan OS=Oryctolagus cuniculus GN=DAG1 PE=1 SV=1	Dystroglycan (Dystrophin-associated glycoprotein 1)//Sarcoglycan alpha/epsilon//Glucose-6-phosphate isomerase (GPI)//Translocation protein Sec62	Dystroglycan
c45979_g1	147.906	14.5803	2.7949	1.45e-05	PREDICTED: inter-alpha-trypsin inhibitor heavy chain H5 [Dasypus novemcinctus]	--	--	Inter-alpha-trypsin inhibitor heavy chain H5 OS=Homo sapiens GN=ITIH5 PE=2 SV=2	Geminivirus coat protein/nuclear export factor BR1 family//Inter-alpha-trypsin inhibitor heavy chain C-terminus	--
c37357_g1	88.8895	9.04753	2.7627	1.46e-05	--	--	--	--	Chitin binding Peritrophin-A domain	--
c42549_g1	1845.6	712.03	1.331	1.47e-05	PREDICTED: ras-related GTP-binding protein A-like [Megachile rotundata]	Branchiostoma floridae hypothetical protein, mRNA	Ras-related GTP-binding protein A/B	Ras-related GTP-binding protein A OS=Rattus norvegicus GN=Rraga PE=1 SV=1	Ethanolamine utilisation - propanediol utilisation//Miro-like protein//DEAD/DEAH box helicase//ABC transporter//ADP-ribosylation factor family//50S ribosome-binding GTPase//Gtr1/RagA G protein conserved region//Ras family//Elongation factor Tu GTP binding domain	GTP-binding protein
c29041_g1	578.285	226.701	1.31	1.52e-05	PREDICTED: DNA-directed RNA polymerase II subunit RPB9-like [Ceratitis capitata]	--	DNA-directed RNA polymerase II subunit RPB9	DNA-directed RNA polymerase II subunit RPB9 OS=Drosophila melanogaster GN=RpII15 PE=2 SV=2	RNA polymerases M/15 Kd subunit//Transcription factor S-II (TFIIS)	RNA polymerase II subunit 9
c39617_g1	68.4564	0	3.7201	1.56e-05	GH11617 [Drosophila grimshawi] >gi|193905243|gb|EDW04110.1| GH11617 [Drosophila grimshawi]	--	--	UDP-GlcNAc:betaGal beta-1,3-N-acetylglucosaminyltransferase 4 OS=Homo sapiens GN=B3GNT4 PE=2 SV=1	Fringe-like//Galactosyltransferase//DNA mismatch repair protein, C-terminal domain	Galactosyltransferases
c43373_g1	1249.99	425.191	1.4933	1.69e-05	hypothetical protein KGM_16512 [Danaus plexippus]	--	kinesin family member 16B	Kinesin-like protein KIF16B OS=Mus musculus GN=Kif16b PE=1 SV=1	PX domain//Kinesin motor domain//FHA domain	Kinesin-like protein
c44802_g1	894.231	325.507	1.4059	1.7e-05	GK11308 [Drosophila willistoni] >gi|194164000|gb|EDW78901.1| GK11308 [Drosophila willistoni]	--	--	Transient receptor potential channel pyrexia OS=Drosophila melanogaster GN=pyx PE=2 SV=2	Ion transport protein//Ankyrin repeat//Ankyrin repeat	Ankyrin
c43791_g1	66.1915	0.443181	3.6434	1.78e-05	putative inorganic phosphate cotransporter, partial [Stegodyphus mimosarum]	--	MFS transporter, ACS family, solute carrier family 17 (sodium-dependent inorganic phosphate cotransporter), member 5	Putative inorganic phosphate cotransporter OS=Drosophila ananassae GN=Picot PE=3 SV=1	Major Facilitator Superfamily	Permease of the major facilitator superfamily
c36291_g1	1480.63	731.179	0.99981	1.81e-05	Protein SMG9 [Zootermopsis nevadensis]	--	--	Protein SMG9 OS=Xenopus tropicalis GN=smg9 PE=2 SV=1	NB-ARC domain	--
c27420_g1	97.8201	0	3.7095	1.92e-05	putative glycine receptor subunit alpha-3 [Trichinella spiralis] >gi|316979187|gb|EFV62012.1| putative glycine receptor subunit alpha-3 [Trichinella spiralis]	--	--	Gamma-aminobutyric acid receptor subunit beta-4 OS=Gallus gallus GN=GABRB4 PE=2 SV=1	Neurotransmitter-gated ion-channel transmembrane region//Neurotransmitter-gated ion-channel ligand binding domain//Low-density lipoprotein receptor domain class A//Lectin C-type domain	Ligand-gated ion channel
c32615_g1	3212.23	9964.89	-1.5603	1.92e-05	--	--	--	--	AT hook motif//Tetraspanin family	--
c45050_g1	453.72	1367.2	-1.5233	1.99e-05	PREDICTED: hypothetical protein LOC100641148, partial [Amphimedon queenslandica]	--	ankyrin	Serine/threonine-protein phosphatase 6 regulatory ankyrin repeat subunit A OS=Mus musculus GN=Ankrd28 PE=1 SV=1	ARD/ARD' family//Seryl-tRNA synthetase N-terminal domain//Ankyrin repeat//Ankyrin repeat//Fibrinogen alpha/beta chain family//Phage minor structural protein GP20//Anenome neurotoxin	Ankyrin
c46877_g1	463.976	1794.68	-1.829	2e-05	--	--	--	--	Pneumovirus matrix protein//Carboxypeptidase Taq (M32) metallopeptidase	--
c30404_g1	930.37	225.206	1.9062	2.01e-05	Epidermal growth factor receptor substrate 15-like 1 [Acromyrmex echinatior]	--	--	Epidermal growth factor receptor substrate 15-like 1 OS=Homo sapiens GN=EPS15L1 PE=1 SV=1	Flagellar hook-associated protein 2 N-terminus//Secreted protein acidic and rich in cysteine Ca binding region//EF hand//Fusaric acid resistance protein family//EF-hand domain//EF-hand domain pair//EF hand	Synaptic vesicle protein EHS-1 and related EH domain proteins
c44504_g1	104.49	10.9122	2.7334	2.02e-05	hypothetical protein CAPTEDRAFT_211919 [Capitella teleta]	--	--	--	--	--
c40145_g2	44.6006	0.443181	3.5683	2.04e-05	hypothetical protein M514_23898 [Trichuris suis]	--	--	--	--	--
c37092_g1	5678.38	3.69871	3.7279	2.08e-05	hypothetical protein DAPPUDRAFT_328011 [Daphnia pulex]	--	--	--	--	--
c45783_g1	186.704	834.878	-1.9958	2.1e-05	PREDICTED: protein CBFA2T3 [Cuculus canorus]	--	runt-related transcription factor 1; translocated to, 1	Protein CBFA2T3 OS=Mus musculus GN=Cbfa2t3 PE=1 SV=2	NHR1 homology to TAF//Syntaxin	--
c45251_g1	5.50792	56.6403	-2.7796	2.22e-05	--	--	--	--	Ankyrin-G binding motif of KCNQ2-3	--
c42335_g1	279.299	107.932	1.3269	2.27e-05	GJ22578 [Drosophila virilis] >gi|194152910|gb|EDW68344.1| GJ22578 [Drosophila virilis]	Anchistioides antiguensis putative glutamyl-prolyl tRNA synthetase (EPRS) gene, partial cds	bifunctional glutamyl/prolyl-tRNA synthetase	Bifunctional glutamate/proline--tRNA ligase OS=Drosophila melanogaster GN=Aats-glupro PE=1 SV=2	tRNA synthetase class II core domain (G, H, P, S and T)//Prolyl-tRNA synthetase, C-terminal	Prolyl-tRNA synthetase
c31524_g1	139.332	1.39085	3.6141	2.27e-05	--	--	--	--	Ribosomal protein S20	--
c35694_g1	267.285	0.443181	3.6956	2.27e-05	--	--	--	--	Secretion system effector C (SseC) like family	--
c38334_g1	548.55	174.966	1.5723	2.27e-05	--	--	--	--	Late nodulin protein	--
c41697_g1	9743.03	4703.28	1.0304	2.31e-05	serine/threonine protein kinase rio3, putative [Ixodes scapularis] >gi|215492400|gb|EEC02041.1| serine/threonine protein kinase rio3, putative [Ixodes scapularis]	--	RIO kinase 3	Serine/threonine-protein kinase RIO3 OS=Bos taurus GN=RIOK3 PE=2 SV=1	Lipopolysaccharide kinase (Kdo/WaaP) family//6-carboxyhexanoate--CoA ligase//RIO1 family	Serine/threonine protein kinase
c31349_g1	2332.13	696.784	1.6532	2.32e-05	hypothetical protein DAPPUDRAFT_187868 [Daphnia pulex]	PREDICTED: Jaculus jaculus glycerol-3-phosphate dehydrogenase 2 (mitochondrial) (Gpd2), mRNA	glycerol-3-phosphate dehydrogenase	Glycerol-3-phosphate dehydrogenase, mitochondrial OS=Bos taurus GN=GPD2 PE=2 SV=1	Glucose inhibited division protein A//FAD dependent oxidoreductase//EF-hand domain//Scorpion toxin-like domain//EF hand//Pyridine nucleotide-disulphide oxidoreductase//EF-hand domain pair//3-hydroxyacyl-CoA dehydrogenase, NAD binding domain	Glycerol-3-phosphate dehydrogenase
c43473_g1	330.496	81.3857	1.8848	2.33e-05	conserved hypothetical protein [Ixodes scapularis] >gi|215505826|gb|EEC15320.1| conserved hypothetical protein [Ixodes scapularis]	--	--	Src kinase-associated phosphoprotein 2-B OS=Xenopus laevis GN=skap2-b PE=2 SV=1	Alg9-like mannosyltransferase family//Uroporphyrinogen-III synthase HemD//Potassium channel Kv1.4 tandem inactivation domain//Ferredoxin thioredoxin reductase catalytic beta chain//Plant thionin//SH3 domain	--
c40306_g1	3402.77	1102.51	1.5524	2.48e-05	PREDICTED: phosphatidylinositol 3-kinase regulatory subunit alpha-like isoform X2 [Apis dorsata]	--	phosphoinositide-3-kinase, regulatory subunit	Phosphatidylinositol 3-kinase regulatory subunit alpha OS=Pongo abelii GN=PIK3R1 PE=2 SV=1	SAM domain (Sterile alpha motif)//SH2 domain//RhoGAP domain//Phorbol esters/diacylglycerol binding domain (C1 domain)	Adaptor for phosphoinositide 3-kinase
c43292_g2	309.735	115.605	1.3725	2.51e-05	Ribonuclease Oy [Zootermopsis nevadensis]	PREDICTED: Pantholops hodgsonii ribonuclease T2 (RNASET2), mRNA	ribonuclease T2	Ribonuclease Oy OS=Crassostrea gigas PE=1 SV=1	Ribonuclease T2 family	--
c45064_g5	890.004	251.036	1.723	2.55e-05	hypothetical protein BRAFLDRAFT_287432 [Branchiostoma floridae] >gi|229273854|gb|EEN44697.1| hypothetical protein BRAFLDRAFT_287432 [Branchiostoma floridae]	PREDICTED: Alligator sinensis kinesin family member 3C (KIF3C), mRNA	kinesin family member 3/17	Kinesin-II 95 kDa subunit OS=Strongylocentrotus purpuratus GN=KRP95 PE=1 SV=1	Kinesin motor domain//Mpv17 / PMP22 family//Ferrous iron transport protein B C terminus	Kinesin-like protein
c34408_g1	174.922	415.408	-1.2136	2.56e-05	Proteasomal ATPase-associated factor 1 [Zootermopsis nevadensis]	--	proteasomal ATPase-associated factor 1	Proteasomal ATPase-associated factor 1 OS=Homo sapiens GN=PAAF1 PE=1 SV=2	WD domain, G-beta repeat	WD40 repeat-containing protein
c35385_g1	38.7647	526.862	-2.988	2.56e-05	PREDICTED: poly [ADP-ribose] polymerase 12-like [Alligator sinensis]	--	--	Poly [ADP-ribose] polymerase 12 OS=Mus musculus GN=Parp12 PE=2 SV=3	Poly(ADP-ribose) polymerase catalytic domain	--
c40543_g2	583.737	55.1269	2.8105	2.58e-05	PREDICTED: ETS-related transcription factor Elf-5-like isoform X2 [Tribolium castaneum]	--	ETS homologous factor	ETS homologous factor OS=Homo sapiens GN=EHF PE=2 SV=1	Ets-domain	Transcription factor NERF and related proteins, contain ETS domain
c44958_g4	59.9889	6.48041	2.697	2.58e-05	hypothetical protein TRIADDRAFT_51152 [Trichoplax adhaerens] >gi|190579430|gb|EDV19525.1| hypothetical protein TRIADDRAFT_51152 [Trichoplax adhaerens]	--	ATP-binding cassette, subfamily C (CFTR/MRP), member 2	Canalicular multispecific organic anion transporter 2 OS=Homo sapiens GN=ABCC3 PE=1 SV=3	ABC transporter transmembrane region	Multidrug resistance-associated protein/mitoxantrone resistance protein, ABC superfamily
c40722_g1	2.70572	42.7178	-3.0326	2.63e-05	alpha-2-macroglobulin [Litopenaeus vannamei]	Litopenaeus vannamei alpha-2-macroglobulin mRNA, complete cds	--	Alpha-2-macroglobulin-like protein 1 OS=Homo sapiens GN=A2ML1 PE=1 SV=3	MG2 domain	Alpha-macroglobulin
c28955_g1	2411.23	6.32714	3.6767	2.65e-05	PREDICTED: serine protease nudel-like [Apis dorsata]	--	--	Serine protease nudel OS=Drosophila melanogaster GN=ndl PE=1 SV=2	Low-density lipoprotein receptor domain class A//Trypsin	Trypsin
c32811_g2	510.394	200.564	1.3042	2.73e-05	RING finger protein unkempt-like protein [Zootermopsis nevadensis]	Ixodes scapularis unkempt protein, putative, mRNA	--	RING finger protein unkempt OS=Drosophila melanogaster GN=unk PE=1 SV=1	Zinc finger C-x8-C-x5-C-x3-H type (and similar)	CCCH-type Zn-finger protein
c36340_g2	5.98732	564.597	-3.6027	2.73e-05	RecName: Full=Penaeidin-2a; Short=P2; Short=Pen-2; Short=Pen-2a; Flags: Precursor [Litopenaeus vannamei] >gi|2440166|emb|CAA75142.1| penaeidin-2 [Litopenaeus vannamei] >gi|76786564|gb|ABA54999.1| PEN2-1 [Litopenaeus vannamei]	Litopenaeus vannamei penaeidin 2b mRNA, complete cds	--	Penaeidin-2b OS=Litopenaeus vannamei PE=3 SV=1	Penaeidin	--
c10776_g1	197.604	568.04	-1.4617	2.79e-05	RNA-binding protein [Papilio polytes]	--	splicing factor, arginine/serine-rich 7	Serine/arginine-rich splicing factor 7 OS=Homo sapiens GN=SRSF7 PE=1 SV=1	RNA recognition motif. (a.k.a. RRM, RBD, or RNP domain)	Alternative splicing factor SRp20/9G8 (RRM superfamily)
c36656_g1	101.614	27.5104	1.7711	2.8e-05	Pancreatic lipase-related protein 2 [Crassostrea gigas]	--	pancreatic lipase-related protein 1	Pancreatic lipase-related protein 2 OS=Rattus norvegicus GN=Pnliprp2 PE=1 SV=1	--	--
c34823_g1	1944.65	177.519	2.8335	2.83e-05	Open rectifier potassium channel protein 1 [Zootermopsis nevadensis]	--	--	Open rectifier potassium channel protein 1 OS=Drosophila melanogaster GN=Ork1 PE=1 SV=2	Phosphatidylinositol N-acetylglucosaminyltransferase//Ligand-gated ion channel//Inward rectifier potassium channel//Bradykinin//Ion transport protein	Tandem pore domain K+ channel
c46540_g1	300.276	80.622	1.7814	2.86e-05	hypothetical protein DAPPUDRAFT_324417 [Daphnia pulex]	PREDICTED: Ceratitis capitata DNA repair protein REV1-like (LOC101452706), mRNA	DNA repair protein REV1	DNA repair protein REV1 OS=Gallus gallus GN=REV1 PE=2 SV=1	Erythromycin resistance leader peptide//impB/mucB/samB family//impB/mucB/samB family C-terminal domain	Translesion DNA polymerase - REV1 deoxycytidyl transferase
c39262_g3	5.45003	70.3176	-2.9256	2.93e-05	mas [Litopenaeus vannamei]	Litopenaeus vannamei mas mRNA, complete cds	coagulation factor XI	Serine protease 44 OS=Mus musculus GN=Prss44 PE=2 SV=1	Immunoglobulin A1 protease//Trypsin	Trypsin
c35958_g1	1147.92	4038.72	-1.712	2.95e-05	hypothetical protein DAPPUDRAFT_202511 [Daphnia pulex]	--	epithelial splicing regulatory protein 1/2	Epithelial splicing regulatory protein 2 OS=Danio rerio GN=esrp2 PE=2 SV=2	RNA recognition motif. (a.k.a. RRM, RBD, or RNP domain)	RNA-binding protein Fusilli, contains RRM domain
c42792_g1	8199.99	2131.06	1.8187	2.95e-05	conserved hypothetical protein [Ixodes scapularis] >gi|215490816|gb|EEC00457.1| conserved hypothetical protein [Ixodes scapularis]	--	SH3 and multiple ankyrin repeat domains protein	SH3 and multiple ankyrin repeat domains protein 3 OS=Rattus norvegicus GN=Shank3 PE=1 SV=3	Otospiralin//CorA-like Mg2+ transporter protein//Ankyrin repeat//SH3 domain//PDZ domain//SAM domain (Sterile alpha motif)//Ankyrin repeat//PDZ domain (Also known as DHR or GLGF)	FOG: Ankyrin repeat
c41211_g1	10.9001	72.6894	-2.3968	3.22e-05	--	--	--	--	Outer Capsid protein VP4 (Hemagglutinin)	--
c36778_g1	18895.5	7998.79	1.2061	3.25e-05	X-box binding protein 1 splicing form [Litopenaeus vannamei]	Litopenaeus vannamei X-box binding protein 1 splicing form (XBP1s) mRNA, complete cds	X box-binding protein 1	X-box-binding protein 1 OS=Rattus norvegicus GN=Xbp1 PE=2 SV=1	CASP C terminal//TSC-22/dip/bun family//Septum formation initiator//Flagellar hook-associated protein 2 N-terminus//bZIP Maf transcription factor//UV radiation resistance protein and autophagy-related subunit 14//Growth-arrest specific micro-tubule binding//Basic region leucine zipper//CagE, TrbE, VirB family, component of type IV transporter system//bZIP transcription factor	Transcriptional activator FOSB/c-Fos and related bZIP transcription factors
c45825_g1	62.6561	254.088	-1.8774	3.3e-05	GE18824 [Drosophila yakuba] >gi|194175002|gb|EDW88613.1| GE18824 [Drosophila yakuba]	--	--	--	Leucine Rich Repeat	--
c32539_g1	2811.86	596.826	2.0471	3.39e-05	PREDICTED: ceramide glucosyltransferase-like [Bombus terrestris]	--	ceramide glucosyltransferase	Ceramide glucosyltransferase OS=Xenopus tropicalis GN=ugcg PE=2 SV=1	Glycosyl transferase family 21	Ceramide glucosyltransferase
c33706_g1	287.069	84.9145	1.6619	3.39e-05	hypothetical protein L798_04915 [Zootermopsis nevadensis]	--	--	Protein FAM134C OS=Mus musculus GN=Fam134c PE=1 SV=1	Photosystem I reaction centre subunit IX / PsaJ	--
c38705_g1	644.916	101.775	2.3537	3.48e-05	PREDICTED: serine/threonine-protein kinase ULK2-like [Apis florea]	--	serine/threonine-protein kinase ULK/ATG1	Serine/threonine-protein kinase ULK2 OS=Homo sapiens GN=ULK2 PE=1 SV=3	Domain of unknown function (DUF3543)//Protein tyrosine kinase//RIO1 family//Lipopolysaccharide kinase (Kdo/WaaP) family//Protein kinase domain	Serine/threonine-protein kinase involved in autophagy
c46720_g1	5789.99	3144.43	0.86826	3.65e-05	hect E3 ubiquitin ligase, putative [Pediculus humanus corporis] >gi|212508345|gb|EEB12069.1| hect E3 ubiquitin ligase, putative [Pediculus humanus corporis]	PREDICTED: Ornithorhynchus anatinus HECT domain containing 1 (HECTD1), mRNA	E3 ubiquitin-protein ligase HECTD1	E3 ubiquitin-protein ligase HECTD1 OS=Homo sapiens GN=HECTD1 PE=1 SV=3	Ankyrin repeat//HECT-domain (ubiquitin-transferase)//Mib_herc2//F5/8 type C domain//Ankyrin repeat	E3 ubiquitin protein ligase
c29606_g2	4860.56	322.541	3.0349	3.68e-05	PREDICTED: exonuclease GOR-like [Ceratitis capitata]	--	RNA exonuclease 1	Exonuclease GOR OS=Pan troglodytes GN=REXO1L1 PE=2 SV=3	WD domain, G-beta repeat	3'-5' exonuclease
c41591_g1	190.831	593.697	-1.5599	3.68e-05	double-stranded RNA-specific adenosine deaminase [Marsupenaeus japonicus]	--	double stranded RNA-specific editase B	Double-stranded RNA-specific editase 1 OS=Rattus norvegicus GN=Adarb1 PE=1 SV=1	Adenosine-deaminase (editase) domain//Adipogenin	tRNA-specific adenosine deaminase 1
c36955_g2	2727.31	495.812	2.2101	3.79e-05	phospholipid scramblase 1 [Culex quinquefasciatus] >gi|167882452|gb|EDS45835.1| phospholipid scramblase 1 [Culex quinquefasciatus]	--	--	--	--	--
c39701_g2	5148.57	1932.16	1.3631	3.89e-05	Cyclic AMP-responsive element-binding protein 3-like protein 4 [Zootermopsis nevadensis]	--	cyclic AMP-responsive element-binding protein 3	Cyclic AMP-responsive element-binding protein 3-like protein 4 OS=Homo sapiens GN=CREB3L4 PE=1 SV=1	Autophagy protein Apg6//Protein of unknown function (DUF904)//CASP C terminal//Septum formation initiator//V-type ATPase 116kDa subunit family//Basic region leucine zipper//bZIP transcription factor//bZIP Maf transcription factor//UV radiation resistance protein and autophagy-related subunit 14	Transcriptional activator FOSB/c-Fos and related bZIP transcription factors
c41327_g1	993.017	489.502	1.0011	3.91e-05	--	--	--	--	Zinc-binding domain of Paramyxoviridae V protein	--
c44208_g1	2202.8	345.876	2.3551	4.1e-05	hypothetical protein DAPPUDRAFT_300660 [Daphnia pulex]	--	branched-chain amino acid aminotransferase	Branched-chain-amino-acid aminotransferase OS=Nematostella vectensis GN=v1g246094 PE=3 SV=1	Aminotransferase class IV	Branched chain aminotransferase BCAT1, pyridoxal phosphate enzymes type IV superfamily
c44656_g6	231.497	82.5926	1.428	4.19e-05	clock 1-7 [Eurydice pulchra]	--	--	--	Natural resistance-associated macrophage protein	--
c45959_g1	340.459	788.106	-1.1785	4.2e-05	PREDICTED: bipolar kinesin KRP-130 isoform X2 [Nasonia vitripennis]	--	kinesin family member 11	Bipolar kinesin KRP-130 OS=Drosophila melanogaster GN=Klp61F PE=1 SV=2	Kinesin-associated microtubule-binding//Bacterial flagellin C-terminal helical region//Kinesin motor domain//Consortin C-terminus	Kinesin-like protein
c29210_g1	376.956	1083.04	-1.4587	4.34e-05	Surfeit locus protein 6-like protein [Zootermopsis nevadensis]	--	--	Surfeit locus protein 6 homolog OS=Drosophila melanogaster GN=Surf6 PE=1 SV=1	DHHC palmitoyltransferase	Uncharacterized conserved protein
c45933_g2	52.8499	1078.82	-3.1834	4.34e-05	--	--	--	--	Alcohol acetyltransferase	--
c31282_g2	209.391	46.5085	1.9937	4.38e-05	PREDICTED: PAB-dependent poly(A)-specific ribonuclease subunit 3-like [Saccoglossus kowalevskii]	--	PAB-dependent poly(A)-specific ribonuclease subunit 3	PAB-dependent poly(A)-specific ribonuclease subunit PAN3 OS=Xenopus tropicalis GN=pan3 PE=2 SV=1	Protein kinase domain	Poly(A) ribonuclease subunit
c45742_g1	1027.41	320.286	1.5966	4.42e-05	hypothetical protein DAPPUDRAFT_308669 [Daphnia pulex]	--	--	--	--	--
c45329_g3	1299.5	541.85	1.2251	4.58e-05	AGAP004564-PA [Anopheles gambiae str. PEST] >gi|333469196|gb|EAA09163.5| AGAP004564-PA [Anopheles gambiae str. PEST]	PREDICTED: Chrysemys picta bellii guanylate cyclase 2D, membrane (retina-specific) (GUCY2D), partial mRNA	guanylate cyclase, other	Soluble guanylate cyclase 89Db OS=Drosophila melanogaster GN=Gyc-89Db PE=1 SV=1	Heme NO binding//Adenylate and Guanylate cyclase catalytic domain//U5-snRNA binding site 2 of PrP8//Erythronolide synthase docking//Heme NO binding associated	Adenylate/guanylate kinase
c28618_g1	309.66	767.697	-1.2685	4.66e-05	PREDICTED: glutamate-rich WD repeat-containing protein 1 [Tribolium castaneum] >gi|270004178|gb|EFA00626.1| hypothetical protein TcasGA2_TC003502 [Tribolium castaneum]	--	ribosome assembly protein RRB1	Glutamate-rich WD repeat-containing protein 1 OS=Homo sapiens GN=GRWD1 PE=1 SV=1	WD domain, G-beta repeat	Ribosome Assembly protein
c43773_g1	8.80881	93.6441	-2.7761	4.79e-05	single whey acidic protein domain-containing protein isoform 3 [Penaeus monodon]	--	--	--	WAP-type (Whey Acidic Protein) 'four-disulfide core'	--
c45876_g1	24.0072	104.997	-1.9575	4.87e-05	PREDICTED: integrin alpha-V [Callorhinchus milii]	--	--	Integrin alpha-V OS=Bos taurus GN=ITGAV PE=1 SV=3	Fungal mating-type pheromone	Vitronectin receptor, alpha subunit
c39978_g1	5138.33	1256.87	1.8833	4.87e-05	ornithine aminotransferase [Aedes aegypti] >gi|108879017|gb|EAT43242.1| AAEL005289-PA [Aedes aegypti]	PREDICTED: Echinops telfairi ornithine aminotransferase (OAT), mRNA	ornithine--oxo-acid transaminase	Ornithine aminotransferase, mitochondrial OS=Drosophila melanogaster GN=Oat PE=2 SV=1	Pardaxin//Aminotransferase class-III//Nematode cuticle collagen N-terminal domain//Beta-eliminating lyase	Ornithine aminotransferase
c46216_g1	169.433	489.582	-1.465	4.97e-05	hypothetical protein BRAFLDRAFT_114978 [Branchiostoma floridae] >gi|229294780|gb|EEN65434.1| hypothetical protein BRAFLDRAFT_114978 [Branchiostoma floridae]	--	--	26S proteasome non-ATPase regulatory subunit 5 OS=Mus musculus GN=Psmd5 PE=1 SV=4	Proteasome non-ATPase 26S subunit	--
c65673_g1	40.0515	163.778	-1.8834	5.11e-05	hypothetical protein SINV_11301 [Solenopsis invicta]	--	AH receptor-interacting protein	AH receptor-interacting protein OS=Bos taurus GN=AIP PE=2 SV=1	Tetratricopeptide repeat//FKBP-type peptidyl-prolyl cis-trans isomerase//Tetratricopeptide repeat//Tetratricopeptide repeat	FKBP-type peptidyl-prolyl cis-trans isomerase
c39063_g1	53.6187	5.12021	2.7617	5.11e-05	DNA/RNA non-specific endonuclease [Penaeus monodon]	--	--	--	DNA/RNA non-specific endonuclease	--
c45123_g1	597.917	161.244	1.77	5.13e-05	hypothetical protein DAPPUDRAFT_195986 [Daphnia pulex]	--	--	Techylectin-5B OS=Tachypleus tridentatus PE=1 SV=1	--	--
c18869_g1	5303.87	50.8317	3.531	5.14e-05	thrombospondin II [Penaeus monodon]	--	--	Collectin-10 OS=Xenopus tropicalis GN=colec10 PE=2 SV=1	Chitin binding Peritrophin-A domain//ATP synthase protein 8//Neurotoxin B-IV-like protein//Lectin C-type domain	--
c35898_g1	15552.2	7007.3	1.1217	5.14e-05	innexin inx2 [Homarus gammarus]	Cancer borealis innexin 2 (Inx2) mRNA, partial cds	--	Innexin inx2 OS=Schistocerca americana GN=inx2 PE=1 SV=1	Innexin	--
c41656_g1	1852.59	368.289	2.1107	5.14e-05	--	--	--	--	RNA polymerase Rpb2, domain 3//Glutaminase//ATP1G1/PLM/MAT8 family//hAT family C-terminal dimerisation region//BED zinc finger//Influenza Matrix protein (M2)	--
c21605_g1	155.31	439.375	-1.438	5.15e-05	aldehyde dehydrogenase isoform 1 [Bombyx mori] >gi|87248649|gb|ABD36377.1| aldehyde dehydrogenase [Bombyx mori]	--	aldehyde dehydrogenase (NAD(P)+)	Aldehyde dehydrogenase family 3 member B1 OS=Homo sapiens GN=ALDH3B1 PE=1 SV=1	Aldehyde dehydrogenase family	Aldehyde dehydrogenase
c45008_g1	137.943	41.7702	1.6309	5.18e-05	--	--	--	--	TatD related DNase//ABC transporter transmembrane region	--
c44031_g1	48.8217	187.269	-1.8089	5.38e-05	--	--	--	--	ELK domain	--
c35216_g1	1618.89	356.376	1.9994	5.4e-05	--	--	--	--	Transmembrane protein//Rabaptin	--
c41737_g1	112.848	0.917015	3.506	5.42e-05	PiggyBac transposable element-derived protein 4 [Harpegnathos saltator]	--	--	PiggyBac transposable element-derived protein 4 OS=Homo sapiens GN=PGBD4 PE=2 SV=3	--	--
c42215_g2	61.295	11.5087	2.1679	5.47e-05	transposase [Portunus pelagicus]	--	--	Mariner Mos1 transposase OS=Drosophila mauritiana GN=mariner\T PE=1 SV=1	--	--
c45803_g4	1070.61	38.7905	3.2827	5.47e-05	hypothetical protein BRAFLDRAFT_119173 [Branchiostoma floridae] >gi|229283593|gb|EEN54333.1| hypothetical protein BRAFLDRAFT_119173 [Branchiostoma floridae]	--	sterile alpha motif and leucine zipper containing kinase AZK	Probable serine/threonine-protein kinase DDB_G0267514 OS=Dictyostelium discoideum GN=DDB_G0267514 PE=3 SV=1	Protein kinase domain//Protein tyrosine kinase	Tyrosine kinase specific for activated (GTP-bound) p21cdc42Hs
c43814_g1	196.24	672.997	-1.6752	5.48e-05	PREDICTED: L-threonine dehydratase catabolic TdcB-like [Ciona intestinalis]	--	threonine dehydratase	L-threonine dehydratase catabolic TdcB OS=Staphylococcus aureus (strain N315) GN=tdcB PE=1 SV=1	Zinc-binding dehydrogenase	Serine racemase
c10639_g1	3212.99	124.104	3.2599	5.54e-05	Lactoylglutathione lyase [Crassostrea gigas]	--	lactoylglutathione lyase	Lactoylglutathione lyase OS=Rattus norvegicus GN=Glo1 PE=1 SV=3	Diaminopimelate epimerase	Glyoxalase
c22768_g1	30.9919	0.443181	3.3805	5.73e-05	--	--	--	--	Interferon gamma	--
c33992_g1	1265.53	246.502	2.1287	5.92e-05	La-related protein 6 [Zootermopsis nevadensis]	--	--	La-related protein 6 OS=Homo sapiens GN=LARP6 PE=1 SV=1	RNA recognition motif. (a.k.a. RRM, RBD, or RNP domain)	Predicted RNA-binding protein
c30189_g2	3.2816	107.071	-3.2959	6.01e-05	hemocyanin [Penaeus monodon]	Fenneropenaeus chinensis hemocyanin mRNA, complete cds	--	Hemocyanin B chain OS=Astacus leptodactylus PE=1 SV=1	--	--
c26887_g2	53.6543	0.917015	3.3905	6.12e-05	triosephosphate isomerase [Penaeus monodon]	--	triosephosphate isomerase (TIM)	Triosephosphate isomerase A OS=Danio rerio GN=tpi1a PE=2 SV=1	Triosephosphate isomerase	Triosephosphate isomerase
c44697_g1	2531.54	5004.14	-0.96487	6.17e-05	TPA_exp: mapmodulin-like protein [Amblyomma variegatum]	--	--	Acidic leucine-rich nuclear phosphoprotein 32 family member A OS=Drosophila melanogaster GN=Anp32a PE=2 SV=1	Lentiviral Tat protein//Leucine Rich Repeat	Protein phosphatase 1, regulatory subunit, and related proteins
c38383_g1	485.728	0	3.5542	6.17e-05	--	--	--	--	Bacterial regulatory proteins, lacI family//MarR family//CENP-B N-terminal DNA-binding domain//Bacteriophage CI repressor helix-turn-helix domain//Helix-turn-helix	--
c42395_g1	143.66	47.6235	1.5175	6.26e-05	Deformed epidermal autoregulatory factor 1 [Zootermopsis nevadensis]	--	--	Deformed epidermal autoregulatory factor 1 homolog OS=Pan troglodytes GN=DEAF1 PE=2 SV=1	SAND domain//Mago binding	--
c42050_g1	30763.1	8037.62	1.8036	6.53e-05	Caspase-2 [Cerapachys biroi]	--	caspase 2	Caspase-2 OS=Gallus gallus GN=CASP2 PE=2 SV=2	Caspase domain	Caspase, apoptotic cysteine protease
c35447_g2	224.278	71.3739	1.5676	6.58e-05	amyloid beta protein-binding member 1interacting protein, putative [Ixodes scapularis] >gi|215509236|gb|EEC18689.1| amyloid beta protein-binding member 1interacting protein, putative [Ixodes scapularis]	--	--	--	--	--
c11848_g1	53.7508	1.80338	3.2423	6.58e-05	--	--	--	--	Translocon-associated protein, delta subunit precursor (TRAP-delta)	--
c44274_g1	8290.52	3257.87	1.3011	6.6e-05	Activating signal cointegrator 1 complex subunit 3 [Zootermopsis nevadensis]	Ixodes scapularis activating signal cointegrator 1 complex subunit 3, helc1, putative, mRNA	--	Activating signal cointegrator 1 complex subunit 3 OS=Gallus gallus GN=ascc3 PE=3 SV=2	DEAD/DEAH box helicase//Type II/IV secretion system protein//UvrD/REP helicase N-terminal domain//Helicase conserved C-terminal domain//PhoH-like protein//Type III restriction enzyme, res subunit//IstB-like ATP binding protein	DNA/RNA helicase MER3/SLH1, DEAD-box superfamily
c44287_g1	3187.61	408.42	2.5247	6.77e-05	PREDICTED: copine-8-like [Aplysia californica]	--	--	Copine-8 OS=Homo sapiens GN=CPNE8 PE=1 SV=2	EamA-like transporter family//C2 domain	Copine
c26887_g1	71.9799	0.917015	3.4255	6.78e-05	triosephosphate isomerase [Penaeus monodon]	--	triosephosphate isomerase (TIM)	Triosephosphate isomerase OS=Bombyx mori GN=Tpi PE=1 SV=2	Triosephosphate isomerase	Triosephosphate isomerase
c45501_g2	357.007	5.5634	3.4334	6.94e-05	--	--	--	--	Scaffold protein B//Transposase	--
c40902_g2	28.3054	0.917015	3.2074	7.26e-05	--	Litopenaeus vannamei L-lactate dehydrogenase (L-LDH) gene, complete cds, alternatively spliced	--	--	--	--
c42321_g1	458.845	165.687	1.4084	7.74e-05	hypothetical protein BRAFLDRAFT_219160 [Branchiostoma floridae] >gi|229281979|gb|EEN52732.1| hypothetical protein BRAFLDRAFT_219160 [Branchiostoma floridae]	--	myotubularin-related protein 3/4	Myotubularin-related protein 3 OS=Rattus norvegicus GN=Mtmr3 PE=2 SV=1	Myotubularin-like phosphatase domain//FYVE zinc finger//Dual specificity phosphatase, catalytic domain//Protein-tyrosine phosphatase//Domain of unknown function (DUF1518)	Phosphatidylinositol 3-phosphate 3-phosphatase myotubularin MTM1
c39654_g1	12023.5	12.5176	3.5178	7.81e-05	serine protease H82 [Tribolium castaneum]	--	--	Inactive serine protease 45 OS=Mus musculus GN=Prss45 PE=2 SV=1	Lectin C-type domain//Trypsin	Trypsin
c36860_g1	1286.38	439.014	1.4796	7.92e-05	kruppel-like factor [Litopenaeus vannamei]	Penaeus monodon kruppel-like factor (KLF) mRNA, complete cds	krueppel-like factor 10/11	Krueppel-like factor 11 OS=Mus musculus GN=Klf11 PE=2 SV=3	Zinc finger, C2H2 type	FOG: Zn-finger
c34201_g1	84.5972	0	3.4934	7.96e-05	PREDICTED: uncharacterized protein LOC103569764 [Microplitis demolitor]	--	--	--	Membrane-associating domain	--
c43844_g1	159.534	944.834	-2.2665	8.01e-05	--	--	--	--	Alcohol acetyltransferase	--
c40456_g1	1591.07	603.552	1.3458	8.15e-05	Tubulin-specific chaperone D, partial [Stegodyphus mimosarum]	--	--	Tubulin-specific chaperone D OS=Homo sapiens GN=TBCD PE=1 SV=2	HEAT repeat//Protein phosphatase 2A regulatory B subunit (B56 family)	Beta-tubulin folding cofactor D
c40785_g1	2557.01	1254.68	1.0059	8.2e-05	Trafficking kinesin-binding protein 1, partial [Tyto alba]	Litopenaeus vannamei L-lactate dehydrogenase (L-LDH) gene, complete cds, alternatively spliced	trafficking kinesin-binding protein 1	Trafficking kinesin-binding protein 1 OS=Mus musculus GN=Trak1 PE=1 SV=1	bZIP transcription factor//Spectrin repeat//Basic region leucine zipper//TSC-22/dip/bun family	Uncharacterized coiled coil protein
c32713_g1	140.781	31.4071	1.9757	8.23e-05	PREDICTED: piggyBac transposable element-derived protein 4-like [Megachile rotundata]	--	--	PiggyBac transposable element-derived protein 4 OS=Homo sapiens GN=PGBD4 PE=2 SV=3	APJ endogenous ligand	--
c46161_g1	30.1488	117.974	-1.8258	8.37e-05	--	--	--	--	Family 4 glycosyl hydrolase C-terminal domain	--
c35620_g1	21.3207	0.473834	3.2501	8.42e-05	predicted protein [Nematostella vectensis] >gi|156229158|gb|EDO49954.1| predicted protein [Nematostella vectensis]	--	--	--	Alcohol acetyltransferase	--
c44175_g1	243.217	8.28379	3.2485	8.58e-05	AGAP004299-PA-like protein [Anopheles sinensis]	PREDICTED: Cavia porcellus T-cell acute lymphocytic leukemia 2 (Tal2), mRNA	T-cell acute lymphocytic leukemia protein	T-cell acute lymphocytic leukemia protein 1 homolog OS=Gallus gallus GN=TAL1 PE=2 SV=1	Helix-loop-helix DNA-binding domain	Transcription factor HAND2/Transcription factor TAL1/TAL2/LYL1
c46517_g1	57.4955	175.103	-1.5278	8.62e-05	--	--	--	--	Chitin binding Peritrophin-A domain	--
c41788_g2	3824.08	856.757	1.9725	8.68e-05	hypothetical protein KGM_11655 [Danaus plexippus]	--	--	GRAM domain-containing protein 2 OS=Homo sapiens GN=GRAMD2 PE=2 SV=2	Adenylate cyclase associated (CAP) N terminal	Uncharacterized conserved protein, contains GRAM domain
c41999_g1	390.143	96.8498	1.8572	8.9e-05	hypothetical protein L798_12755 [Zootermopsis nevadensis]	--	--	--	--	--
c26214_g1	19.6317	136.317	-2.4063	9.32e-05	heat shock protein 90 [Scylla paramamosain]	--	heat shock protein 90kDa beta	Endoplasmin (Fragment) OS=Mesocricetus auratus GN=HSP90B1 PE=1 SV=1	--	Endoplasmic reticulum glucose-regulated protein (GRP94/endoplasmin), HSP90 family
c6068_g1	10305.8	1115.88	2.6491	9.32e-05	--	--	--	--	Fungal mating-type pheromone	--
c45966_g1	109.673	535.455	-2.0666	9.36e-05	PREDICTED: organic cation transporter-like protein-like [Strongylocentrotus purpuratus]	--	--	Solute carrier family 22 member 6-A OS=Xenopus laevis GN=slc22a6-a PE=2 SV=1	Major Facilitator Superfamily//Sugar (and other) transporter	Synaptic vesicle transporter SVOP and related transporters (major facilitator superfamily)
c44432_g1	341.595	133.472	1.3071	9.37e-05	Secretion-regulating guanine nucleotide exchange factor [Zootermopsis nevadensis]	--	secretion-regulating guanine nucleotide exchange factor	Secretion-regulating guanine nucleotide exchange factor OS=Bos taurus GN=SERGEF PE=2 SV=1	Interleukin-1 / 18	FOG: RCC1 domain
c44069_g1	1826.18	395.652	2.0069	9.6e-05	PREDICTED: SH3 domain-binding protein 5 homolog [Tribolium castaneum] >gi|270012900|gb|EFA09348.1| hypothetical protein TcasGA2_TC001674 [Tribolium castaneum]	--	--	SH3 domain-binding protein 5 homolog OS=Drosophila melanogaster GN=pcs PE=1 SV=4	PetN//Syntaxin//Dof domain, zinc finger//Glutaminase	BTK-associated SH3-domain binding protein SAB
c40454_g1	473.035	1363.43	-1.458	9.63e-05	PREDICTED: neurogenic differentiation factor 6-A-like [Diaphorina citri]	PREDICTED: Homo sapiens basic helix-loop-helix family, member a15 (BHLHA15), transcript variant X1, mRNA	class B basic helix-loop-helix protein 8	Protein dimmed OS=Drosophila melanogaster GN=dimm PE=1 SV=1	Nuclear pore complex subunit Nro1//Helix-loop-helix DNA-binding domain//NOA36 protein	Transcription factor NeuroD and related HTH proteins
c17754_g1	7689.34	2669.68	1.457	9.68e-05	--	--	--	--	Transcription initiation factor IIF, alpha subunit (TFIIF-alpha)	--
c37599_g1	1437.96	236.069	2.288	9.86e-05	--	--	--	--	Myelin proteolipid protein (PLP or lipophilin)	--
c12555_g1	1556.16	6712.84	-1.933	9.95e-05	hypothetical protein DAPPUDRAFT_240264 [Daphnia pulex]	--	--	Carboxylesterase 4A OS=Mus musculus GN=Ces4a PE=2 SV=2	alpha/beta hydrolase fold//Prolyl oligopeptidase family	Carboxylesterase and related proteins
c43396_g1	2340.41	879.18	1.3572	0.00010138	Vacuolar protein sorting-associated protein 72-like protein [Zootermopsis nevadensis]	--	vacuolar protein sorting-associated protein 72	Vacuolar protein sorting-associated protein 72 homolog OS=Drosophila melanogaster GN=YL-1 PE=1 SV=1	P-11 zinc finger//Hairy Orange//HCNGP-like protein//YL1 nuclear protein//Zinc finger found in FPG and IleRS//Staphylococcal/Streptococcal toxin, OB-fold domain	DNA-binding protein YL1 and related proteins
c39489_g1	374.71	42.2606	2.6127	0.00010138	glycogen synthase [Danaus plexippus]	Marsupenaeus japonicus MjGS mRNA for glycogen synthase, partial cds	glycogen(starch) synthase	Glycogen [starch] synthase OS=Drosophila melanogaster GN=GlyS PE=1 SV=2	Vertebrate endogenous opioids neuropeptide//Glycogen synthase//Glycosyl transferases group 1	--
c36153_g1	189.892	515.371	-1.3817	0.00010693	hypothetical protein DAPPUDRAFT_52203 [Daphnia pulex]	--	--	N(6)-adenine-specific DNA methyltransferase 2 OS=Xenopus laevis GN=n6amt2 PE=2 SV=1	Iron-binding zinc finger CDGSH type//Conserved hypothetical protein 95	--
c41656_g3	457.337	76.876	2.2622	0.000109	hypothetical protein DAPPUDRAFT_312233 [Daphnia pulex]	--	--	--	BED zinc finger	--
c44575_g1	1644.57	528.332	1.5518	0.00011329	PREDICTED: coiled-coil domain-containing protein 92-like [Saccoglossus kowalevskii]	--	--	Coiled-coil domain-containing protein 92 OS=Homo sapiens GN=CCDC92 PE=1 SV=2	V-type ATPase 116kDa subunit family//Fibrinogen alpha/beta chain family//Homeobox associated leucine zipper//XS zinc finger domain//UV radiation resistance protein and autophagy-related subunit 14//Bacillus haemolytic enterotoxin (HBL)//ZPR1 zinc-finger domain//Septum formation initiator	--
c38684_g1	188.402	16.1244	2.7999	0.00011538	hypothetical protein DAPPUDRAFT_105067 [Daphnia pulex]	--	--	Putative ankyrin repeat protein RF_0381 OS=Rickettsia felis (strain ATCC VR-1525 / URRWXCal2) GN=RF_0381 PE=4 SV=1	Ankyrin repeat//PEP-utilising enzyme, mobile domain//Rhabdovirus nucleocapsid protein//SOCS box//Ankyrin repeat	Ankyrin
c4691_g1	67.2824	16.5063	1.8668	0.00011635	--	--	--	--	PetM family of cytochrome b6f complex subunit 7	--
c21229_g1	190.465	36.3128	2.1342	0.00011648	--	--	--	--	Transmembrane protein//Transcription factor IIA, alpha/beta subunit	--
c36799_g1	85.6272	11.1268	2.4898	0.00011718	--	--	--	--	Polysaccharide biosynthesis protein C-terminal	--
c38005_g1	48.0143	7.7793	2.289	0.00011791	--	--	--	--	Alpha amylase inhibitor	--
c10828_g1	1866.63	6748.8	-1.7302	0.0001193	PREDICTED: sperm-specific protein PHI-2B-like, partial [Saccoglossus kowalevskii]	--	--	Sperm-specific protein PHI-2B OS=Mytilus californianus PE=1 SV=2	linker histone H1 and H5 family	--
c34199_g1	1.63115	63.0875	-3.2381	0.0001228	RecName: Full=Penaeidin-4a; Short=Pen-4a; Flags: Precursor [Litopenaeus vannamei] >gi|15011399|gb|AAK77540.1|AF390147_1 penaeidin 4a [Litopenaeus vannamei] >gi|76786566|gb|ABA55000.1| PEN4-1 [Litopenaeus vannamei]	Litopenaeus vannamei penaeidin 4c mRNA, complete cds	--	Penaeidin-4a OS=Litopenaeus vannamei PE=3 SV=1	Penaeidin	--
c36346_g1	2258.14	28.7953	3.3799	0.000124	hypothetical protein ZHAS_00013904 [Anopheles sinensis]	PREDICTED: Nasonia vitripennis patched domain-containing protein 3-like (LOC100119099), mRNA	--	Patched domain-containing protein 3 OS=Mus musculus GN=Ptchd3 PE=1 SV=1	Patched family//MMPL family	Predicted membrane protein (patched superfamily)
c38157_g1	125.63	0	3.431	0.000124	--	PREDICTED: Columba livia distal-less homeobox 3 (DLX3), mRNA	--	--	Homeobox domain	--
c42859_g1	218.988	43.7268	2.0875	0.0001255	hypothetical protein DAPPUDRAFT_17011 [Daphnia pulex]	--	Cys2His2 zinc finger developmental/cell cycle regulator, other	Protein tramtrack, alpha isoform OS=Drosophila melanogaster GN=ttk PE=1 SV=3	BTB/POZ domain	--
c39379_g1	441.671	2239.25	-2.0999	0.00012753	PREDICTED: uncharacterized protein LOC103578228, partial [Microplitis demolitor]	--	--	--	REV protein (anti-repression trans-activator protein)	--
c43724_g1	594.87	16.353	3.2602	0.00013254	PREDICTED: carbohydrate sulfotransferase 15-like [Lepisosteus oculatus]	--	N-acetylgalactosamine 4-sulfate 6-O-sulfotransferase	Carbohydrate sulfotransferase 15 OS=Homo sapiens GN=CHST15 PE=1 SV=1	Sulfotransferase domain	--
c42784_g1	71.6192	186.597	-1.3277	0.00013689	--	--	--	--	Shugoshin C terminus	--
c46710_g1	7939.2	3422.24	1.1774	0.00013709	PREDICTED: uncharacterized protein LOC100120269 isoform X1 [Nasonia vitripennis]	--	--	Neurotrypsin OS=Trachypithecus phayrei GN=PRSS12 PE=3 SV=1	Hepsin, SRCR//Scavenger receptor cysteine-rich domain//Lectin C-type domain	--
c42141_g1	1834.53	1.39085	3.4214	0.00013994	thrombospondin protein [Penaeus monodon]	--	thrombospondin 2/3/4/5	Thrombospondin-3a OS=Danio rerio GN=thbs3a PE=2 SV=2	Thrombospondin type 3 repeat//Thrombospondin C-terminal region//Domain of unknown function (DUF1891)//Chitin binding Peritrophin-A domain	--
c42119_g2	2.74431	32.1568	-2.7565	0.00014019	PREDICTED: methyltransferase-like protein 24-like [Saccoglossus kowalevskii]	--	--	--	--	--
c46394_g1	650.326	270.168	1.2259	0.00014019	Forkhead box protein N3 [Zootermopsis nevadensis]	--	forkhead box protein N	Forkhead box protein N3 OS=Xenopus tropicalis GN=foxn3 PE=2 SV=1	Fork head domain	Transcription factor of the Forkhead/HNF3 family
c37296_g1	120.48	309.491	-1.31	0.00014298	hypothetical protein KGM_15588 [Danaus plexippus]	--	--	Williams-Beuren syndrome chromosomal region 22 protein homolog OS=Mus musculus GN=Wbscr22 PE=2 SV=1	Methyltransferase domain	Predicted protein carboxyl methylase
c36976_g1	29.4958	121.67	-1.8767	0.00014436	Nucleic-acid-binding protein from mobile element jockey, partial [Stegodyphus mimosarum]	--	--	--	DDHD domain//Tetraspanin family	--
c46659_g1	190.024	588.882	-1.5439	0.00014628	Protein phosphatase 1 regulatory subunit 16A [Cerapachys biroi]	--	protein phosphatase 1 regulatory subunit 16A	Protein phosphatase 1 regulatory inhibitor subunit 16B OS=Bos taurus GN=PPP1R16B PE=1 SV=1	Ankyrin repeat//Ankyrin repeat	Myosin phosphatase, regulatory subunit
c17897_g1	26.1563	108.344	-1.8794	0.00014766	--	--	--	--	Mannitol dehydrogenase Rossmann domain	--
c38363_g1	109.516	6.86228	2.9523	0.00014855	copper/zinc superoxide dismutase isoform 2 [Marsupenaeus japonicus]	--	superoxide dismutase, Cu-Zn family	Superoxide dismutase [Cu-Zn] OS=Halocynthia roretzi PE=1 SV=2	Copper/zinc superoxide dismutase (SODC)	Cu2+/Zn2+ superoxide dismutase SOD1
c43597_g1	103.206	366.218	-1.7056	0.00014856	GI18778 [Drosophila mojavensis] >gi|193911081|gb|EDW09948.1| GI18778 [Drosophila mojavensis]	--	dehydrogenase/reductase SDR family member X	Dehydrogenase/reductase SDR family member on chromosome X OS=Homo sapiens GN=DHRSX PE=2 SV=2	NAD dependent epimerase/dehydratase family//short chain dehydrogenase	Dehydrogenases with different specificities (related to short-chain alcohol dehydrogenases)
c41182_g1	1488.69	770.766	0.93185	0.00014944	PREDICTED: LOW QUALITY PROTEIN: MLL1/MLL complex subunit KIAA1267-like [Bombus terrestris]	--	KAT8 regulatory NSL complex subunit 1	KAT8 regulatory NSL complex subunit 1 OS=Homo sapiens GN=KANSL1 PE=1 SV=2	--	--
c38405_g1	1335.91	691.379	0.93221	0.00015315	PREDICTED: histone-lysine N-methyltransferase, H3 lysine-79 specific isoform X2 [Tribolium castaneum]	PREDICTED: Ochotona princeps DOT1-like, histone H3 methyltransferase (S. cerevisiae) (DOT1L), mRNA	histone-lysine N-methyltransferase, H3 lysine-79 specific	Histone-lysine N-methyltransferase, H3 lysine-79 specific OS=Homo sapiens GN=DOT1L PE=1 SV=2	Somatotropin hormone family//Histone methylation protein DOT1//Putative methyltransferase	--
c45296_g1	507.733	97.4654	2.1229	0.00015579	hypothetical protein L798_08062 [Zootermopsis nevadensis]	PREDICTED: Bombyx mori uncharacterized LOC101736283 (LOC101736283), partial mRNA	--	--	--	--
c43503_g1	3677.18	1822.05	0.99117	0.00015685	Histone acetyltransferase MYST3 [Zootermopsis nevadensis]	--	histone acetyltransferase MYST3	Histone acetyltransferase KAT6A OS=Rattus norvegicus GN=Kat6a PE=1 SV=2	Procyclic acidic repetitive protein (PARP)//WSK motif//Carbon starvation protein CstA//MOZ/SAS family//PHD-finger	Histone acetyltransferase (MYST family)
c41498_g1	275.788	0.473834	3.3921	0.00015693	phospholipase A2-like protein [Anasa tristis] >gi|391226625|gb|AFM38200.1| phospholipase A2-like protein [Anasa tristis]	--	secretory phospholipase A2	Phospholipase A2 isozymes PA3A/PA3B/PA5 OS=Heloderma suspectum PE=1 SV=3	Phospholipase A2	--
c34618_g1	65.0946	15.6199	1.887	0.00016043	PREDICTED: uncharacterized protein LOC103139799 [Poecilia formosa]	--	--	--	--	--
c46507_g2	323.668	2630.9	-2.523	0.00016326	hypothetical protein BRAFLDRAFT_69065 [Branchiostoma floridae] >gi|229280776|gb|EEN51541.1| hypothetical protein BRAFLDRAFT_69065 [Branchiostoma floridae]	--	--	NACHT, LRR and PYD domains-containing protein 3 OS=Bos taurus GN=NLRP3 PE=2 SV=1	NB-ARC domain//Uncharacterised P-loop hydrolase UPF0079//RNA helicase//Zeta toxin//Protein of unknown function, DUF258//AAA domain (dynein-related subfamily)//Archaeal ATPase//AFG1-like ATPase//Holliday junction DNA helicase ruvB N-terminus//ATPase family associated with various cellular activities (AAA)//NTPase	--
c36271_g1	45.2893	6.83163	2.3396	0.00016528	PREDICTED: LOW QUALITY PROTEIN: low-density lipoprotein receptor-related protein 2 [Cavia porcellus]	--	low density lipoprotein-related protein 2	Low-density lipoprotein receptor-related protein 8 OS=Mus musculus GN=Lrp8 PE=1 SV=2	--	Low-density lipoprotein receptors containing Ca2+-binding EGF-like domains
c17182_g1	179.796	61.5933	1.4708	0.00016725	E3 ubiquitin-protein ligase SIAH1 [Zootermopsis nevadensis]	PREDICTED: Apis florea E3 ubiquitin-protein ligase Siah1-like (LOC100870591), mRNA	E3 ubiquitin-protein ligase SIAH1	E3 ubiquitin-protein ligase Siah1 OS=Danio rerio GN=siah1 PE=2 SV=2	Seven in absentia protein family	Zn finger protein
c38459_g1	0.537285	25.0187	-3.167	0.00017072	hypothetical protein DAPPUDRAFT_262658 [Daphnia pulex]	--	--	--	RasGAP C-terminus	--
c36482_g1	44555.5	16136.6	1.4002	0.00017081	DEAD(Asp-Glu-Ala-Asp) box polypeptide 5 [Macrobrachium nipponense]	Cherax quadricarinatus DEAD box helicase DDX5 mRNA, complete cds	ATP-dependent RNA helicase DDX17	Probable ATP-dependent RNA helicase DDX17 OS=Mus musculus GN=Ddx17 PE=2 SV=1	Core histone H2A/H2B/H3/H4//Type III restriction enzyme, res subunit//Helicase conserved C-terminal domain//DEAD/DEAH box helicase	ATP-dependent RNA helicase
c28698_g1	72.9417	8.16117	2.5822	0.00017432	--	--	--	--	PDGF/VEGF domain//Carbohydrate binding domain (family 25)	--
c38400_g1	114.065	11.5087	2.662	0.00017768	calpain alternative form [Gecarcinus lateralis]	Drosophila yakuba GE21727 (Dyak\GE21727), mRNA	calpain, invertebrate	Calpain-B OS=Drosophila melanogaster GN=CalpB PE=1 SV=2	Calpain family cysteine protease	Cytosolic Ca2+-dependent cysteine protease (calpain), large subunit (EF-Hand protein superfamily)
c40399_g1	123.951	36.7726	1.6439	0.00018995	PREDICTED: enhancer of split mgamma protein [Tribolium castaneum] >gi|270011512|gb|EFA07960.1| hypothetical protein TcasGA2_TC005541 [Tribolium castaneum]	--	hairy and enhancer of split, invertebrate	Enhancer of split mgamma protein OS=Drosophila melanogaster GN=HLHmgamma PE=2 SV=1	Helix-loop-helix DNA-binding domain//Hairy Orange	Transcriptional repressors of the hairy/E(spl) family (contains HLH)
c41442_g1	2.16844	60.0466	-3.1109	0.00018995	PREDICTED: arginase-2, mitochondrial-like [Maylandia zebra] >gi|548447880|ref|XP_005746591.1| PREDICTED: arginase-2, mitochondrial-like isoform X1 [Pundamilia nyererei] >gi|554847583|ref|XP_005934098.1| PREDICTED: arginase-2, mitochondrial-like isoform X1 [Haplochromis burtoni] >gi|554885928|ref|XP_005952564.1| PREDICTED: arginase-2, mitochondrial-like isoform X1 [Haplochromis burtoni]	--	arginase	Arginase, hepatic OS=Lithobates catesbeiana PE=2 SV=1	Arginase family	Arginase
c36533_g1	19.7861	148.98	-2.4509	0.00019371	--	--	--	--	Protein of unknown function (DUF3595)	--
c42593_g1	51.9297	142.993	-1.3955	0.00019445	--	--	--	--	Nitrile hydratase, alpha chain	--
c36623_g1	258.611	4.61573	3.2731	0.00019534	PDZ domain-containing protein 2 [Zootermopsis nevadensis]	--	--	PDZ domain-containing protein 2 OS=Homo sapiens GN=PDZD2 PE=1 SV=4	PDZ domain (Also known as DHR or GLGF)//PDZ domain	FOG: PDZ domain
c16175_g1	0	17.8971	-3.2407	0.00020052	--	--	--	--	Glycosyltransferase family 10 (fucosyltransferase)	--
c46129_g1	408.607	191.564	1.065	0.00020101	PREDICTED: uncharacterized protein LOC103515696 [Diaphorina citri]	--	--	Gem-associated protein 7 OS=Mus musculus GN=Gemin7 PE=2 SV=1	Gem-associated protein 7 (Gemin7)	--
c41924_g1	289.552	83.479	1.6755	0.00020101	GH5 family protein GH5A [Limnoria quadripunctata]	--	--	Mannan endo-1,4-beta-mannosidase OS=Mytilus edulis PE=1 SV=1	Glycosyl hydrolases family 2, TIM barrel domain//Cellulase (glycosyl hydrolase family 5)	--
c11053_g1	1333.33	2.72039	3.3537	0.00020171	PREDICTED: uncharacterized protein LOC100905186 [Metaseiulus occidentalis]	--	--	Natterin-3 OS=Thalassophryne nattereri PE=1 SV=1	--	--
c43016_g2	3.32019	42.5952	-2.7952	0.00020259	alpha 2 macroglobulin [Litopenaeus vannamei]	--	alpha-2-macroglobulin	Alpha-2-macroglobulin-P OS=Mus musculus GN=A2mp PE=2 SV=2	Alpha-2-macroglobulin family	Alpha-macroglobulin
c27664_g2	25.3326	0	3.2916	0.00020507	Transmembrane protein 59-like protein, partial [Ophiophagus hannah]	--	--	Transmembrane protein 59-like OS=Bos taurus GN=TMEM59L PE=2 SV=1	--	--
c42732_g1	4341.19	1307.81	1.6234	0.00020884	--	--	--	--	Alcohol acetyltransferase	--
c40626_g1	185.59	537.772	-1.4584	0.00021025	transcription factor E2F7, putative [Ixodes scapularis] >gi|215508416|gb|EEC17870.1| transcription factor E2F7, putative [Ixodes scapularis]	--	transcription factor E2F7/8	Transcription factor E2F8 OS=Homo sapiens GN=E2F8 PE=1 SV=1	E2F/DP family winged-helix DNA-binding domain	Transcription factor E2F/dimerization partner (TDP)-like proteins
c46141_g1	2434.14	936.641	1.3221	0.00021293	conserved hypothetical protein [Pediculus humanus corporis] >gi|212510404|gb|EEB13589.1| conserved hypothetical protein [Pediculus humanus corporis]	--	--	SH2 domain-containing protein 3C OS=Mus musculus GN=Sh2d3c PE=1 SV=1	GUCT (NUC152) domain//SAM domain (Sterile alpha motif)//RasGEF domain//SH2 domain	Protein tyrosine kinase
c32910_g1	5112.78	1402.81	1.7322	0.00021293	70 kDa ribosomal protein S6 kinase, partial [Gecarcinus lateralis]	PREDICTED: Xiphophorus maculatus ribosomal protein S6 kinase beta-1-like (LOC102233859), mRNA	p70 ribosomal S6 kinase	Ribosomal protein S6 kinase beta-1 OS=Rattus norvegicus GN=Rps6kb1 PE=1 SV=1	Lipopolysaccharide kinase (Kdo/WaaP) family//FecCD transport family//Protein kinase domain//G-box binding protein MFMR//Protein tyrosine kinase//Protein kinase C terminal domain	Ribosomal protein S6 kinase and related proteins
c28529_g1	187.836	44.7664	1.8903	0.00021806	--	--	--	--	Endothelin family//Nitrite/Sulfite reductase ferredoxin-like half domain	--
c40944_g1	55.71	6.77032	2.5015	0.00023486	--	--	--	--	Baculovirus major capsid protein VP39	--
c27492_g1	1612.36	834.085	0.93207	0.00023529	Homeobox protein AKR [Zootermopsis nevadensis]	--	--	Homeobox protein TGIF2 OS=Mus musculus GN=Tgif2 PE=2 SV=1	Homeobox KN domain//Homeobox domain	Transcription factor MEIS1 and related HOX domain proteins
c39801_g2	122.764	33.0738	1.7516	0.00023956	hypothetical protein AND_002056 [Anopheles darlingi]	--	Cys2His2 zinc finger developmental/cell cycle regulator, other	Protein tramtrack, alpha isoform OS=Drosophila melanogaster GN=ttk PE=1 SV=3	Helix-turn-helix domain of resolvase//CENP-B N-terminal DNA-binding domain//BTB/POZ domain//Transposase	Proteins containing BTB/POZ and Kelch domains, involved in regulatory/signal transduction processes
c40487_g1	224.986	52.0246	1.9189	0.00024513	hypothetical protein LOTGIDRAFT_153720 [Lottia gigantea] >gi|556102637|gb|ESO91289.1| hypothetical protein LOTGIDRAFT_153720 [Lottia gigantea]	--	--	--	TROVE domain	--
c18886_g1	100.253	28.3662	1.6931	0.00025741	PREDICTED: short transient receptor potential channel 4-associated protein-like isoform X2 [Aplysia californica]	--	Trpc4-associated protein	Short transient receptor potential channel 4-associated protein OS=Mus musculus GN=Trpc4ap PE=1 SV=2	--	--
c39412_g1	34.4085	4.08059	2.5093	0.00025866	Cysteine-rich secretory protein 2 [Zootermopsis nevadensis]	--	--	Cysteine-rich secretory protein 2 OS=Cavia porcellus GN=CRISP2 PE=1 SV=1	--	Defense-related protein containing SCP domain
c44589_g1	92.9207	4.23385	3.03	0.00026171	heat shock protein 70 [Fenneropenaeus chinensis]	Fenneropenaeus chinensis heat shock protein 70 mRNA, complete cds	heat shock 70kDa protein 1/8	Heat shock 70 kDa protein cognate 4 OS=Manduca sexta PE=2 SV=1	Histone acetyl transferase HAT1 N-terminus	Molecular chaperones HSP70/HSC70, HSP70 superfamily
c36704_g1	709.046	228.061	1.5428	0.0002631	hypothetical protein DAPPUDRAFT_303750 [Daphnia pulex]	--	--	Exportin-4 OS=Mus musculus GN=Xpo4 PE=2 SV=2	Importin-beta N-terminal domain//Viral small hydrophobic protein	Nuclear transport receptor exportin 4 (importin beta superfamily)
c40980_g1	77.1657	231.314	-1.4991	0.00026367	hypothetical protein BRAFLDRAFT_128102 [Branchiostoma floridae] >gi|229280530|gb|EEN51297.1| hypothetical protein BRAFLDRAFT_128102 [Branchiostoma floridae]	--	--	Torsin-1B OS=Homo sapiens GN=TOR1B PE=1 SV=2	Torsin	ATPase of the AAA+ superfamily
c39582_g1	410.824	56.1192	2.4156	0.00026638	conserved hypothetical protein [Paracoccidioides sp. 'lutzii' Pb01] >gi|226283230|gb|EEH38796.1| conserved hypothetical protein [Paracoccidioides sp. 'lutzii' Pb01]	--	--	--	--	--
c40877_g1	951.778	92.4933	2.6695	0.00026638	--	--	--	--	Regulator of G protein signalling-like domain	--
c37715_g1	470.968	118.785	1.8239	0.00027072	--	--	--	--	Calmodulin binding domain	--
c41047_g1	7171.34	241.114	3.13	0.00027074	UDP-glucuronosyltransferase 2C1, partial [Zootermopsis nevadensis]	--	--	2-hydroxyacylsphingosine 1-beta-galactosyltransferase OS=Homo sapiens GN=UGT8 PE=2 SV=2	Gag polyprotein, inner coat protein p12//Glycosyltransferase family 28 C-terminal domain//Glycosyltransferase family 28 N-terminal domain//UDP-glucoronosyl and UDP-glucosyl transferase	UDP-glucuronosyl and UDP-glucosyl transferase
c45944_g2	140.626	36.1455	1.802	0.00027074	PREDICTED: glycerol-3-phosphate acyltransferase 4-like isoform X2 [Ceratitis capitata]	--	glycerol-3-phosphate O-acyltransferase 3/4	Glycerol-3-phosphate acyltransferase 3 OS=Danio rerio GN=agpat9 PE=2 SV=1	Acyltransferase	Predicted phosphate acyltransferase, contains PlsC domain
c44288_g1	1330.24	2.30786	3.3014	0.00027609	PREDICTED: protein SpAN-like [Strongylocentrotus purpuratus]	--	--	Protein SpAN OS=Strongylocentrotus purpuratus GN=SPAN PE=2 SV=1	Matrixin//Astacin (Peptidase family M12A)	Meprin A metalloprotease
c19098_g1	316.137	64.5423	2.0462	0.00027957	--	--	--	--	Selenoprotein P, N terminal region	--
c42594_g1	12.0325	101.418	-2.5178	0.00028855	serine proteinase homologue [Marsupenaeus japonicus]	Marsupenaeus japonicus SPH mRNA for serine proteinase homologue, partial cds	tryptase gamma 1	Proclotting enzyme OS=Tachypleus tridentatus PE=1 SV=1	Trypsin	Trypsin
c43803_g1	84.3211	11.0655	2.4424	0.0002891	--	--	--	--	Late nodulin protein	--
c32727_g2	90.1185	574.031	-2.2942	0.00029022	PREDICTED: late histone H1-like [Aplysia californica]	PREDICTED: Aplysia californica histone H1-delta-like (LOC101854206), mRNA	histone H1/5	Histone H1-delta OS=Strongylocentrotus purpuratus PE=3 SV=1	Histone H1-like nucleoprotein HC2//linker histone H1 and H5 family//Ribbon-helix-helix protein, copG family	Histone H1
c45713_g1	2179.86	7.30546	3.2875	0.00029147	JHE-like carboxylesterase 1 [Pandalopsis japonica]	--	para-nitrobenzyl esterase	Esterase FE4 OS=Myzus persicae PE=1 SV=1	Adenosine/AMP deaminase N-terminal//alpha/beta hydrolase fold	Acetylcholinesterase/Butyrylcholinesterase
c42805_g1	3252.58	1265.74	1.3062	0.00029165	Protein osteopotentia [Cerapachys biroi]	--	--	SUN domain-containing ossification factor OS=Mus musculus GN=Suco PE=1 SV=3	Baculovirus polyhedron envelope protein, PEP, C terminus	Uncharacterized conserved protein
c46236_g1	45.3086	141.616	-1.5473	0.00030103	--	--	--	--	Photosystem I psaG / psaK//Manganese-stabilising protein / photosystem II polypeptide	--
c46773_g1	939.486	311.337	1.5052	0.00030423	Ninjurin-2 [Zootermopsis nevadensis]	--	--	Ninjurin-1 OS=Homo sapiens GN=NINJ1 PE=1 SV=2	Ninjurin	--
c27348_g1	4062.17	257.942	2.8985	0.00030552	--	--	--	--	Potato leaf roll virus readthrough protein	--
c41848_g1	3397.82	624.519	2.1474	0.00030659	--	--	--	--	Conotoxin TVIIA/GS family	--
c47051_g2	39.8778	120.221	-1.5028	0.00031852	PREDICTED: uncharacterized protein LOC575262 [Strongylocentrotus purpuratus]	--	--	--	SCAN domain//Rotavirus VP1 structural protein	--
c39965_g1	198.31	0	3.2762	0.00031852	hypothetical protein ZHAS_00008665 [Anopheles sinensis]	--	--	Dual oxidase maturation factor 1 OS=Homo sapiens GN=DUOXA1 PE=1 SV=1	Dual oxidase maturation factor	--
c32113_g1	3755.88	1867.53	0.98479	0.00033526	G-protein coupled receptor Mth2 [Zootermopsis nevadensis]	--	--	Probable G-protein coupled receptor Mth-like 3 OS=Drosophila melanogaster GN=mthl3 PE=1 SV=3	Somatomedin B domain//Glycophorin A//Frizzled/Smoothened family membrane region//7 transmembrane receptor (Secretin family)	G protein-coupled receptors
c34912_g1	2691.25	629.75	1.9009	0.00033585	PREDICTED: ETS homologous factor-like [Metaseiulus occidentalis]	--	ETS homologous factor	ETS homologous factor OS=Bos taurus GN=EHF PE=2 SV=1	Histidine carboxylase PI chain//Ets-domain	Transcription factor NERF and related proteins, contain ETS domain
c38651_g1	33.8905	4.61573	2.4001	0.00033585	--	--	--	--	Adipogenin	--
c42310_g1	254.102	61.7746	1.8583	0.00033894	GST-N-Metaxin-like protein [Daphnia pulex]	--	--	Failed axon connections homolog OS=Xenopus tropicalis GN=faxc PE=3 SV=1	Domain of unknown function (DUF1518)//Glutathione S-transferase, N-terminal domain	Failed axon connections (fax) protein/glutathione S-transferase-like protein
c42235_g1	1275.41	300.232	1.8943	0.00034201	Syntaxin-12 [Acromyrmex echinatior]	--	--	Syntaxin-12 OS=Pongo abelii GN=STX12 PE=2 SV=1	Valyl tRNA synthetase tRNA binding arm//Prominin//SNARE domain//Syntaxin//Alphaherpesvirus tegument protein US9	SNARE protein PEP12/VAM3/Syntaxin 7/Syntaxin 17
c46388_g1	80.6789	543.499	-2.3359	0.00034744	Retrovirus-related Pol polyprotein from transposon 412, partial [Stegodyphus mimosarum]	--	--	Retrovirus-related Pol polyprotein from transposon 412 OS=Drosophila melanogaster GN=POL PE=4 SV=1	Reverse transcriptase (RNA-dependent DNA polymerase)	FOG: Transposon-encoded proteins with TYA, reverse transcriptase, integrase domains in various combinations
c40645_g1	6458.58	1642.61	1.8092	0.00036668	PREDICTED: uncharacterized protein LOC103578228, partial [Microplitis demolitor]	--	--	--	--	--
c14344_g1	66.2657	190.541	-1.445	0.00036668	hypothetical protein LOTGIDRAFT_120392, partial [Lottia gigantea] >gi|556104202|gb|ESO92854.1| hypothetical protein LOTGIDRAFT_120392, partial [Lottia gigantea]	--	nuclear receptor subfamily 2 group E member 3	Photoreceptor-specific nuclear receptor OS=Mus musculus GN=Nr2e3 PE=1 SV=1	Ligand-binding domain of nuclear hormone receptor//Zinc finger, C4 type (two domains)	FOG: Hormone receptors
c44683_g1	4386.38	1633.96	1.3598	0.00036668	hypothetical protein KGM_10751 [Danaus plexippus]	Riptortus pedestris mRNA for conserved hypothetical protein, complete cds, sequence id: Rped-0834	inositol hexakisphosphate/diphosphoinositol-pentakisphosphate kinase	Inositol hexakisphosphate and diphosphoinositol-pentakisphosphate kinase OS=Drosophila melanogaster GN=l(1)G0196 PE=1 SV=2	Ubiquitin carboxyl-terminal hydrolase//Histidine phosphatase superfamily (branch 2)//Voltage gated calcium channel subunit beta domain 4Aa N terminal//Ubiquitin carboxyl-terminal hydrolase//GNS1/SUR4 family	Arp2/3 complex-interacting protein VIP1/Asp1, involved in regulation of actin cytoskeleton
c24571_g1	55.2914	0	3.2362	0.00036668	--	--	--	--	Selenoprotein S (SelS)	--
c43486_g1	1538.68	629.902	1.2403	0.00036697	hypothetical protein L798_07802, partial [Zootermopsis nevadensis]	--	SCY1-like protein 2	SCY1-like protein 2 OS=Mus musculus GN=Scyl2 PE=1 SV=1	Ornatin//Protein kinase domain//Protein tyrosine kinase//Protein of unknown function (DUF1035)	Protein kinase
c64741_g1	89.1211	25.997	1.652	0.00036869	Broad-complex core protein isoforms 1/2/3/4/5 [Zootermopsis nevadensis]	--	--	Longitudinals lacking protein-like OS=Drosophila melanogaster GN=lolal PE=1 SV=1	BTB/POZ domain	Proteins containing BTB/POZ and Kelch domains, involved in regulatory/signal transduction processes
c45672_g1	2146.07	987.74	1.0873	0.00037799	protein tyrosine phosphatse n18, putative [Pediculus humanus corporis] >gi|212517545|gb|EEB19425.1| protein tyrosine phosphatse n18, putative [Pediculus humanus corporis]	--	tyrosine-protein phosphatase non-receptor type 12/18/22	Tyrosine-protein phosphatase non-receptor type 12 OS=Homo sapiens GN=PTPN12 PE=1 SV=3	Protein-tyrosine phosphatase//Prolyl 4-Hydroxylase alpha-subunit, N-terminal region//Dual specificity phosphatase, catalytic domain//Myotubularin-like phosphatase domain	Protein tyrosine phosphatase
c64824_g1	963.664	8.89427	3.2215	0.00037799	molt inhibiting hormone-like protein [Macrobrachium nipponense]	--	--	Gonad-inhibiting hormone OS=Homarus americanus PE=1 SV=1	Crustacean CHH/MIH/GIH neurohormone family	--
c17236_g1	1703.11	576.856	1.4767	0.00038071	hypothetical protein DAPPUDRAFT_61547 [Daphnia pulex]	--	--	Transmembrane protein 164 OS=Mus musculus GN=Tmem164 PE=2 SV=1	1-deoxy-D-xylulose 5-phosphate reductoisomerase C-terminal	--
c65913_g1	15.2755	0	3.1587	0.00038071	hypothetical protein DAPPUDRAFT_39582 [Daphnia pulex]	--	--	--	--	--
c42306_g1	3984.74	1529.69	1.3217	0.00038319	hypothetical protein DAPPUDRAFT_189301 [Daphnia pulex]	--	--	Major facilitator superfamily domain-containing protein 6 OS=Mus musculus GN=Mfsd6 PE=1 SV=1	Major Facilitator Superfamily	Predicted transporter
c44660_g1	201.866	434.314	-1.0743	0.00038374	CAAX prenyl protease 2 [Zootermopsis nevadensis]	--	prenyl protein peptidase	CAAX prenyl protease 2 OS=Drosophila melanogaster GN=Sras PE=2 SV=3	CAAX protease self-immunity	Prenyl protein protease
c46331_g1	307.514	844.657	-1.3882	0.00038374	--	--	--	--	Innexin	--
c44185_g2	853.519	3470.78	-1.8448	0.00038713	RecName: Full=Cytochrome P450 2L1; AltName: Full=CYPIIL1 [Panulirus argus] >gi|1304740|gb|AAB03106.1| cytochrome P450 [Panulirus argus]	--	cytochrome P450, family 2, subfamily J	Cytochrome P450 2L1 OS=Panulirus argus GN=CYP2L1 PE=1 SV=1	Cytochrome P450	Cytochrome P450 CYP2 subfamily
c17836_g1	164.993	2.7817	3.1706	0.00039266	--	--	--	--	Scavenger receptor cysteine-rich domain//Iron-sulfur binding domain of endonuclease III	--
c44259_g2	11.0351	119.917	-2.6709	0.00039354	--	--	--	--	Bacterial RNA polymerase, alpha chain C terminal domain//MMPL family	--
c27202_g1	223.279	0	3.2351	0.00039959	DOMON domain-containing protein, partial [Zootermopsis nevadensis]	Drosophila persimilis GL23703 (Dper\GL23703), mRNA	--	Protein Skeletor, isoforms B/C OS=Drosophila melanogaster GN=Skeletor PE=1 SV=2	--	Protein predicted to be involved in spindle matrix formation, contains DM13, DoH, and DOMON domains
c43240_g1	1131.36	615.454	0.86257	0.00040357	PREDICTED: beta-lactamase-like protein 2 homolog isoform X1 [Bombyx mori] >gi|512918682|ref|XP_004929192.1| PREDICTED: beta-lactamase-like protein 2 homolog isoform X2 [Bombyx mori] >gi|512918686|ref|XP_004929193.1| PREDICTED: beta-lactamase-like protein 2 homolog isoform X3 [Bombyx mori]	--	--	Beta-lactamase-like protein 2 OS=Xenopus laevis GN=lactb2 PE=2 SV=1	Metallo-beta-lactamase superfamily	Glyoxylase
c44828_g1	9640.91	2860.73	1.6333	0.00040493	hypothetical protein DAPPUDRAFT_307141 [Daphnia pulex]	PREDICTED: Ceratitis capitata probable glutamine--tRNA ligase-like (LOC101454122), mRNA	glutaminyl-tRNA synthetase	Probable glutamine--tRNA ligase OS=Drosophila melanogaster GN=Aats-gln PE=1 SV=1	Glutaminyl-tRNA synthetase, non-specific RNA binding region part 1//tRNA synthetases class I (E and Q), anti-codon binding domain//tRNA synthetases class I (E and Q), catalytic domain//Glutaminyl-tRNA synthetase, non-specific RNA binding region part 2//Zinc finger, ZZ type	Glutaminyl-tRNA synthetase
c44016_g1	446.088	204.723	1.0907	0.0004075	WD repeat-containing protein 26 [Zootermopsis nevadensis]	--	--	WD repeat-containing protein 26 OS=Xenopus tropicalis GN=wdr26 PE=2 SV=2	AAA domain (Cdc48 subfamily)//Membrane transport protein//WD domain, G-beta repeat	WD40 repeat-containing protein
c43247_g1	2426.36	628.189	1.7874	0.00041063	--	--	--	--	Cytochrome C oxidase subunit II, transmembrane domain	--
c38334_g2	692.271	248.542	1.4047	0.00041187	--	--	--	--	Vomeronasal organ pheromone receptor family, V1R	--
c77856_g1	301.27	115.544	1.3227	0.00041226	PREDICTED: 4-coumarate--CoA ligase-like [Strongylocentrotus purpuratus]	PREDICTED: Glycine max 4-coumarate--CoA ligase-like 7-like (LOC100808944), mRNA	4-coumarate--CoA ligase	4-coumarate--CoA ligase-like 7 OS=Arabidopsis thaliana GN=4CLL7 PE=1 SV=1	AMP-binding enzyme//linker histone H1 and H5 family	Acyl-CoA synthetase
c38872_g1	417.171	1141.57	-1.3828	0.00041625	--	--	--	--	Membrane-associating domain	--
c37377_g1	161.29	0.917015	3.2088	0.00041812	PREDICTED: uncharacterized protein LOC100141771 [Tribolium castaneum]	--	--	--	--	--
c26603_g1	275.77	68.3495	1.8351	0.00042547	Protein ariadne-1 [Zootermopsis nevadensis]	PREDICTED: Taeniopygia guttata ariadne homolog, ubiquitin-conjugating enzyme E2 binding protein, 1 (Drosophila) (ARIH1), mRNA	ariadne-1	E3 ubiquitin-protein ligase arih1 OS=Xenopus laevis GN=arih1 PE=2 SV=1	Ring finger domain//zinc-RING finger domain//Zinc finger, C3HC4 type (RING finger)//IBR domain//1-deoxy-D-xylulose-5-phosphate synthase	Predicted E3 ubiquitin ligase
c32125_g2	6253.45	509.092	2.7442	0.00042615	sodium-dependent phosphate transporter [Daphnia pulex]	--	solute carrier family 34 (sodium-dependent phosphate cotransporter)	Sodium-dependent phosphate transport protein 2B OS=Rattus norvegicus GN=Slc34a2 PE=2 SV=1	Na+/Pi-cotransporter	--
c78772_g1	20.3619	0	3.1647	0.00042615	--	--	--	--	RING-H2 zinc finger	--
c41707_g1	199.318	41.8621	2.0064	0.00043307	hypothetical protein IscW_ISCW021426 [Ixodes scapularis] >gi|215504804|gb|EEC14298.1| hypothetical protein IscW_ISCW021426 [Ixodes scapularis]	--	--	Puratrophin-1 OS=Homo sapiens GN=PLEKHG4 PE=1 SV=1	RhoGEF domain//K+ potassium transporter	Guanine nucleotide exchange factor for Rho and Rac GTPases
c43018_g2	22.3567	137.472	-2.2453	0.00043307	--	--	--	--	Tryptophan/tyrosine permease family	--
c39868_g1	2099.69	854.845	1.2459	0.00043942	hypothetical protein EAG_14061 [Camponotus floridanus]	--	--	--	Cytadhesin P30/P32	--
c36940_g1	1775.21	363.483	2.0317	0.00043942	--	--	--	--	Rapamycin binding domain	--
c46054_g1	1188.1	212.217	2.1622	0.00044638	hypothetical protein L798_04379 [Zootermopsis nevadensis]	--	--	--	Sulfatase//Poxvirus A22 protein//Early E3 14.5 kDa protein	--
c41041_g1	1524.39	18.385	3.174	0.00046332	PREDICTED: sodium- and chloride-dependent glycine transporter 2-like isoform X1 [Apis dorsata]	Branchiostoma floridae hypothetical protein, mRNA	solute carrier family 6 (neurotransmitter transporter, amino acid) member 5/7/9/14	Sodium- and chloride-dependent glycine transporter 2 OS=Homo sapiens GN=SLC6A5 PE=1 SV=3	Sodium:neurotransmitter symporter family	Sodium-neurotransmitter symporter
c41642_g1	604.502	296.316	1.0027	0.00046617	--	--	--	--	PAP2 superfamily	--
c44534_g2	2049.02	1129.68	0.84387	0.00046717	Sterol regulatory element-binding protein cleavage-activating protein [Acromyrmex echinatior]	--	--	Sterol regulatory element-binding protein cleavage-activating protein OS=Mus musculus GN=Scap PE=1 SV=1	Patched family//WD domain, G-beta repeat	Cholesterol transport protein (Niemann-Pick C disease protein)
c36028_g1	202.644	12.7462	2.8511	0.00048648	PREDICTED: homeobox protein homothorax-like isoform X3 [Apis mellifera]	Cupiennius salei mRNA for homothorax 1 (hth1 gene)	homeobox protein Meis2	Homeobox protein homothorax OS=Drosophila melanogaster GN=hth PE=1 SV=1	Homeobox KN domain//Homeobox domain	Transcription factor MEIS1 and related HOX domain proteins
c41889_g1	2368.95	158.389	2.8295	0.00049147	hypothetical protein L798_03914 [Zootermopsis nevadensis]	--	--	Transmembrane protein 205 OS=Danio rerio GN=tmem205 PE=2 SV=1	--	--
c34881_g1	163.562	65.1387	1.2738	0.00049289	Oxysterol-binding protein-related protein 6 [Zootermopsis nevadensis]	--	--	Oxysterol-binding protein-related protein 6 OS=Mus musculus GN=Osbpl6 PE=2 SV=1	TNF(Tumour Necrosis Factor) family	Oxysterol-binding protein
c45468_g5	354.794	17.7438	2.9373	0.00050178	--	--	--	--	TFIIE beta subunit core domain	--
c43696_g2	146.204	0.443181	3.1816	0.00050241	Protein Star [Zootermopsis nevadensis]	--	--	Protein Star OS=Drosophila melanogaster GN=S PE=2 SV=1	--	--
c37284_g2	398.688	137.981	1.4482	0.00050442	PREDICTED: LOW QUALITY PROTEIN: uncharacterized protein LOC664116 [Tribolium castaneum]	--	--	--	Hepatitis core protein, putative zinc finger	--
c43179_g1	391.488	739.159	-0.89839	0.00050532	hypothetical protein BRAFLDRAFT_224325 [Branchiostoma floridae] >gi|229286581|gb|EEN57299.1| hypothetical protein BRAFLDRAFT_224325 [Branchiostoma floridae]	PREDICTED: Oryzias latipes glycerol kinase-like (LOC101157895), mRNA	glycerol kinase	Glycerol kinase OS=Rattus norvegicus GN=Gk PE=2 SV=1	FGGY family of carbohydrate kinases, N-terminal domain//FGGY family of carbohydrate kinases, C-terminal domain	Ribulose kinase and related carbohydrate kinases
c36645_g1	742.684	262.311	1.4229	0.00050828	hypothetical protein L798_01473, partial [Zootermopsis nevadensis]	--	phosphorylated CTD-interacting factor 1	Phosphorylated CTD-interacting factor 1 OS=Homo sapiens GN=PCIF1 PE=1 SV=1	WW domain	--
c37805_g1	64.734	0	3.172	0.00052727	olfactory ionotropic receptor IR93a [Panulirus argus]	--	--	Glutamate receptor 2 OS=Homo sapiens GN=GRIA2 PE=1 SV=3	Ligand-gated ion channel//Ligated ion channel L-glutamate- and glycine-binding site//Bacterial extracellular solute-binding proteins, family 3	Glutamate-gated kainate-type ion channel receptor subunit GluR5 and related subunits
c39202_g1	88.6194	521.162	-2.1995	0.0005362	GI24300 [Drosophila mojavensis] >gi|193915639|gb|EDW14506.1| GI24300 [Drosophila mojavensis]	--	--	--	Chitin binding Peritrophin-A domain	--
c13943_g1	54.7541	0	3.1652	0.00053958	hypothetical protein X975_11997, partial [Stegodyphus mimosarum]	--	--	--	Domain of unknown function (DUF3357)	--
c38778_g1	179.262	38.7905	1.9709	0.00054945	Low-density lipoprotein receptor-related protein 2 [Zootermopsis nevadensis]	PREDICTED: Tribolium castaneum similar to low-density lipoprotein receptor (ldl) (LOC655980), partial mRNA	low density lipoprotein-related protein 2	Low-density lipoprotein receptor-related protein 2 OS=Homo sapiens GN=LRP2 PE=1 SV=3	Low-density lipoprotein receptor domain class A//Arylesterase//EGF-like domain	Low-density lipoprotein receptors containing Ca2+-binding EGF-like domains
c32811_g1	45.2507	6.92359	2.2867	0.00054991	hypothetical protein CAPTEDRAFT_170777 [Capitella teleta]	--	--	Putative E3 ubiquitin-protein ligase UNKL OS=Mus musculus GN=Unkl PE=2 SV=2	PgaD-like protein	CCCH-type Zn-finger protein
c33324_g1	14.2395	0	3.0937	0.00055582	PREDICTED: tetranectin-like [Xiphophorus maculatus]	--	--	--	--	--
c35092_g1	33.8326	105.426	-1.5358	0.00056253	--	--	--	--	phosphotransferase system, EIIB	--
c35759_g2	5776.04	2466.52	1.1834	0.00057092	PREDICTED: uncharacterized protein LOC100884051 [Megachile rotundata]	--	--	Coiled-coil domain-containing protein R3HCC1L OS=Mus musculus GN=R3hcc1l PE=2 SV=1	Cytokine-induced anti-apoptosis inhibitor 1, Fe-S biogenesis//Pardaxin//PsaD//Heme exporter protein D (CcmD)//RNA binding domain	Uncharacterized conserved protein
c45464_g1	140.362	408.225	-1.4547	0.00057383	--	--	--	--	Major Facilitator Superfamily//Sugar (and other) transporter	Permease of the major facilitator superfamily
c44356_g1	3018.68	785.408	1.7756	0.00058218	Solute carrier family 43 member 3, partial [Stegodyphus mimosarum]	--	--	Solute carrier family 43 member 3 OS=Homo sapiens GN=SLC43A3 PE=1 SV=2	DnaB-helicase binding domain of primase	--
c15903_g1	1611.12	3065.24	-0.90852	0.00058392	hypothetical protein DAPPUDRAFT_306359 [Daphnia pulex]	Danio rerio proteasome (prosome, macropain) 26S subunit, ATPase 2 (psmc2), mRNA >gi|31419197|gb|BC053187.1| Danio rerio proteasome (prosome, macropain) 26S subunit, ATPase 2, mRNA (cDNA clone MGC:63995 IMAGE:6792582), complete cds	26S proteasome regulatory subunit T1	26S protease regulatory subunit 7 OS=Mus musculus GN=Psmc2 PE=1 SV=5	ATPase family associated with various cellular activities (AAA)//Holliday junction DNA helicase ruvB N-terminus//ATPase family associated with various cellular activities (AAA)//Sigma-54 interaction domain//AAA domain (Cdc48 subfamily)//TIP49 C-terminus//Zeta toxin//Magnesium chelatase, subunit ChlI//AAA domain (dynein-related subfamily)//RNA helicase//IstB-like ATP binding protein	26S proteasome regulatory complex, ATPase RPT1
c37338_g2	670.09	1684.65	-1.2737	0.00059289	--	--	--	--	RNA recognition motif. (a.k.a. RRM, RBD, or RNP domain)	--
c31743_g1	18.097	0.443181	2.9871	0.00059396	--	--	--	--	Tetraspanin family//Renin receptor-like protein//Presenilin	--
c33744_g1	95.8357	7.93257	2.6992	0.00059854	--	--	--	--	Protein of unknown function (DUF3763)	--
c40292_g1	52.6406	167.462	-1.5612	0.00059915	Hexosaminidase D, partial [Stegodyphus mimosarum]	--	hexosaminidase	Hexosaminidase D OS=Mus musculus GN=Hexdc PE=1 SV=1	Glycosyl hydrolase family 20, catalytic domain//Tar ligand binding domain homologue	--
c45135_g2	220.87	28.9766	2.4061	0.0006032	--	--	--	--	Cobalamin biosynthesis protein CobT	--
c39908_g1	8360.25	1461.31	2.1711	0.00060794	PREDICTED: 6-phosphofructo-2-kinase/fructose-2,6-bisphosphatase 1 isoform X1 [Tribolium castaneum]	--	6-phosphofructo-2-kinase / fructose-2,6-bisphosphatase	6-phosphofructo-2-kinase/fructose-2,6-bisphosphatase OS=Gallus gallus PE=2 SV=2	Ninjurin//6-phosphofructo-2-kinase//Zeta toxin	Fructose-6-phosphate 2-kinase/fructose-2,6-biphosphatase
c38536_g1	821.781	5.37948	3.1427	0.00060948	PREDICTED: Krueppel-related zinc finger protein 1 [Tarsius syrichta]	--	zinc finger protein ZIC, invertebrate	Krueppel-related zinc finger protein 1 OS=Homo sapiens GN=HKR1 PE=2 SV=4	CHY zinc finger//FYVE-type zinc finger//Rad50 zinc hook motif//Zinc finger, C2H2 type	FOG: Zn-finger
c16152_g1	189.501	0	3.1528	0.00061103	--	--	--	--	Alphavirus glycoprotein J//Podoplanin	--
c38799_g1	1459.3	3107.92	-1.059	0.00063327	24-dehydrocholesterol reductase [Daphnia pulex] >gi|321472718|gb|EFX83687.1| hypothetical protein DAPPUDRAFT_301658 [Daphnia pulex]	--	delta24-sterol reductase	Delta(24)-sterol reductase OS=Mus musculus GN=Dhcr24 PE=2 SV=1	ATP synthase D chain, mitochondrial (ATP5H)//FAD binding domain	FAD-binding protein DIMINUTO
c40034_g3	804.859	1747.73	-1.0846	0.00063605	PREDICTED: nucleolar protein 58-like [Apis dorsata]	PREDICTED: Solanum lycopersicum probable nucleolar protein 5-2-like, transcript variant 2 (LOC101255995), mRNA	nucleolar protein 58	Nucleolar protein 58 OS=Mus musculus GN=Nop58 PE=1 SV=1	--	Ribosome biogenesis protein - Nop58p/Nop5p
c8400_g2	1.11316	110.876	-3.1103	0.00064125	prophenoloxidase 2 [Litopenaeus vannamei]	Litopenaeus vannamei prophenoloxidase-2 mRNA, complete cds	tyrosinase	Hemocyanin II OS=Limulus polyphemus PE=1 SV=2	--	--
c39044_g1	74.6753	0.473834	3.1205	0.00064125	PREDICTED: WSC domain-containing protein 1-like [Ciona intestinalis]	--	--	WSC domain-containing protein 2 OS=Danio rerio GN=wscd2 PE=3 SV=1	Sulfotransferase domain	--
c43197_g3	337.549	0.443181	3.1399	0.00065253	glycosyl-phosphatidylinositol-linked carbonic anhydrase [Carcinus maenas]	--	carbonic anhydrase	Carbonic anhydrase 3 OS=Sus scrofa GN=CA3 PE=2 SV=3	--	Carbonic anhydrase
c44109_g2	110.943	453.39	-1.8389	0.0006592	hypothetical protein DAPPUDRAFT_210803 [Daphnia pulex]	--	--	Zinc transporter ZIP1 OS=Takifugu rubripes GN=slc39a1 PE=2 SV=1	PMP-22/EMP/MP20/Claudin tight junction//ZIP Zinc transporter//Protein of unknown function (DUF805)	Fe2+/Zn2+ regulated transporter
c47051_g1	98.9852	296	-1.486	0.00065981	PREDICTED: uncharacterized protein LOC101730720, partial [Xenopus (Silurana) tropicalis]	--	--	Retrovirus-related Pol polyprotein from transposon 17.6 OS=Drosophila melanogaster GN=pol PE=4 SV=1	ATP1G1/PLM/MAT8 family//Reverse transcriptase (RNA-dependent DNA polymerase)//Integrase core domain	FOG: Transposon-encoded proteins with TYA, reverse transcriptase, integrase domains in various combinations
c45658_g1	260.114	51.7207	2.048	0.00066628	PREDICTED: acyl-coenzyme A thioesterase 2, mitochondrial-like [Panthera tigris altaica]	--	acyl-coenzyme A thioesterase 1/2/4	Acyl-coenzyme A thioesterase 1 OS=Homo sapiens GN=ACOT1 PE=1 SV=1	Dienelactone hydrolase family//Prolyl oligopeptidase family	--
c46279_g1	273.64	608.235	-1.1151	0.00066886	PREDICTED: uncharacterized protein LOC101455373 [Ceratitis capitata]	--	--	UPF0392 protein C33H5.2 OS=Caenorhabditis elegans GN=C33H5.2 PE=3 SV=1	Spasmodic peptide gm9a	--
c30346_g1	1.65045	24.163	-2.7347	0.00067612	--	--	--	--	TAZ zinc finger	--
c43497_g1	108.978	8.75762	2.7006	0.00070053	--	--	--	--	Coronavirus S2 glycoprotein	--
c37817_g1	348.235	2689.59	-2.4108	0.00070104	cysteine dioxygenase [Culex quinquefasciatus] >gi|167869715|gb|EDS33098.1| cysteine dioxygenase [Culex quinquefasciatus]	--	cysteine dioxygenase	Cysteine dioxygenase type 1 OS=Danio rerio GN=cdo1 PE=2 SV=1	Lectin C-type domain//Cysteine dioxygenase type I//Protein of unknown function (DUF1637)	Serine/threonine protein kinase
c38304_g1	519.901	1510.34	-1.4511	0.00070562	PREDICTED: H/ACA ribonucleoprotein complex subunit 4-like [Bombyx mori]	PREDICTED: Oryctolagus cuniculus dyskerin (LOC100340288), mRNA	H/ACA ribonucleoprotein complex subunit 4	H/ACA ribonucleoprotein complex subunit 4 OS=Drosophila melanogaster GN=Nop60B PE=1 SV=1	TruB family pseudouridylate synthase (N terminal domain)//PUA domain	Pseudouridine synthase
c19984_g1	1383.75	70.7915	2.892	0.00071151	unknown [Dendroctonus ponderosae] >gi|478256059|gb|ENN76258.1| hypothetical protein YQE_07223, partial [Dendroctonus ponderosae] >gi|546675990|gb|ERL87085.1| hypothetical protein D910_04486 [Dendroctonus ponderosae]	--	--	Cytochrome b5 OS=Rhizopus stolonifer PE=2 SV=1	Cytochrome b5-like Heme/Steroid binding domain	Cytochrome b5
c44829_g1	249.983	51.5508	2.0096	0.00071151	--	--	--	--	Alcohol acetyltransferase	--
c39991_g1	282.459	63.9765	1.9168	0.00071334	PREDICTED: uncharacterized protein LOC100375095 [Saccoglossus kowalevskii]	--	--	HMG box-containing protein 1 OS=Homo sapiens GN=HBP1 PE=1 SV=2	Survival motor neuron protein (SMN)//Mating-type protein MAT alpha 1//Adenylate cyclase associated (CAP) N terminal//Ataxin-1 and HBP1 module (AXH)	HMG-box transcription factor Capicua and related proteins
c44085_g2	93.9819	0.886361	3.0926	0.00071835	hypothetical protein DAPPUDRAFT_311810 [Daphnia pulex]	--	--	Methyltransferase-like protein 24 OS=Homo sapiens GN=METTL24 PE=2 SV=1	--	--
c34181_g1	206.482	15.1767	2.7443	0.00072113	PREDICTED: zinc finger protein 536 isoform X2 [Callorhinchus milii]	--	--	Zinc finger protein 536 OS=Homo sapiens GN=ZNF536 PE=1 SV=3	Zinc finger, C2H2 type//Ring finger domain	FOG: Zn-finger
c42411_g1	187.225	406.985	-1.0856	0.00073799	PREDICTED: ATP synthase mitochondrial F1 complex assembly factor 1-like isoform X1 [Bombyx mori]	--	ATP synthase mitochondrial F1 complex assembly factor 1	ATP synthase mitochondrial F1 complex assembly factor 1 OS=Homo sapiens GN=ATPAF1 PE=1 SV=1	ATP11 protein	Mitochondrial F1-ATPase assembly protein
c41753_g1	1933.93	621.262	1.5326	0.00074543	PREDICTED: tyrosine-protein phosphatase 69D-like [Apis mellifera]	PREDICTED: Musca domestica tyrosine-protein phosphatase 69D-like (LOC101887814), mRNA	protein-tyrosine phosphatase	Tyrosine-protein phosphatase 69D OS=Drosophila melanogaster GN=Ptp69D PE=1 SV=2	Fibronectin type III domain//Protein-tyrosine phosphatase//Dual specificity phosphatase, catalytic domain	Protein tyrosine phosphatase
c42986_g1	722.518	267.021	1.364	0.00075573	PREDICTED: symplekin-like [Neolamprologus brichardi]	--	--	Symplekin OS=Mus musculus GN=Sympk PE=1 SV=1	--	--
c44419_g1	510.353	1016.13	-0.9687	0.00077235	Nardilysin [Zootermopsis nevadensis]	--	nardilysin	Nardilysin OS=Mus musculus GN=Nrd1 PE=1 SV=1	--	N-arginine dibasic convertase NRD1 and related Zn2+-dependent endopeptidases, insulinase superfamily
c44748_g2	250.322	514.721	-1.0115	0.00077515	putative phosphorylase b kinase regulatory subunit beta [Zootermopsis nevadensis]	PREDICTED: Heterocephalus glaber phosphorylase kinase, beta (Phkb), mRNA	phosphorylase kinase alpha/beta subunit	Probable phosphorylase b kinase regulatory subunit beta OS=Drosophila melanogaster GN=CG8475 PE=2 SV=2	Glycosyl hydrolases family 15//Pestivirus NS3 polyprotein peptidase S31	Phosphorylase kinase
c35235_g1	50.7423	0.947668	3.0307	0.00078058	conserved hypothetical protein [Ixodes scapularis] >gi|215493479|gb|EEC03120.1| conserved hypothetical protein [Ixodes scapularis]	--	--	Coiled-coil domain-containing protein 169 OS=Mus musculus GN=Ccdc169 PE=2 SV=2	REV protein (anti-repression trans-activator protein)//Nucleopolyhedrovirus P10 protein//Circovirus capsid protein	--
c36890_g1	469.665	0.947668	3.1047	0.00078194	carcinin-like protein [Fenneropenaeus chinensis] >gi|269798967|gb|ACZ43783.1| crustin 3 [Fenneropenaeus chinensis]	--	--	--	WAP-type (Whey Acidic Protein) 'four-disulfide core'	--
c40301_g1	117.176	21.2753	2.1267	0.00079604	--	--	--	--	ABC-2 type transporter//7 transmembrane receptor (rhodopsin family)	--
c42933_g1	3459.42	989.219	1.665	0.00081486	hypothetical protein DAPPUDRAFT_307611 [Daphnia pulex]	--	--	Glycerophosphocholine phosphodiesterase GPCPD1 OS=Homo sapiens GN=GPCPD1 PE=1 SV=2	C1-like domain//Deoxynucleoside kinase//EGF-like domain//Starch binding domain//Glycerophosphoryl diester phosphodiesterase family	Predicted starch-binding protein
c28232_g1	1163.53	2009.84	-0.77604	0.00082573	Splicing factor 3B subunit 3 [Zootermopsis nevadensis]	PREDICTED: Microtus ochrogaster splicing factor 3b, subunit 3, 130kDa (Sf3b3), mRNA	splicing factor 3B subunit 3	Splicing factor 3B subunit 3 OS=Danio rerio GN=sf3b3 PE=2 SV=1	CPSF A subunit region	Splicing factor 3b, subunit 3
c44835_g3	10906.4	1608.64	2.3021	0.00082617	PREDICTED: LOW QUALITY PROTEIN: flotillin-2-like [Ceratitis capitata]	--	flotillin	Flotillin-2 OS=Drosophila melanogaster GN=Flo-2 PE=2 SV=3	--	--
c26546_g1	0.537285	28.029	-2.9837	0.00082741	reverse transcriptase, partial [Penaeus monodon]	--	--	--	--	--
c40152_g1	34.9844	105.945	-1.4986	0.00084096	--	--	--	--	Vasohibin	--
c34262_g1	1349.94	0.886361	3.0935	0.00084261	--	--	--	--	Methylamine dehydrogenase heavy chain (MADH)	--
c34407_g1	228.943	456.916	-0.97156	0.00086392	PREDICTED: NF-kappa-B-repressing factor-like isoform 2 [Apis mellifera]	--	--	--	--	--
c45309_g4	11100.5	2730.69	1.8272	0.00087054	PREDICTED: CCAAT/enhancer-binding protein-like [Diaphorina citri]	--	CCAAT/enhancer binding protein (C/EBP), beta	CCAAT/enhancer-binding protein alpha OS=Homo sapiens GN=CEBPA PE=1 SV=3	FAD binding domain//Basic region leucine zipper//bZIP transcription factor//SPO11 homologue//Potato leaf roll virus readthrough protein//bZIP Maf transcription factor	Basic region leucine zipper transcription factor
c45330_g1	292.775	1.86468	3.0675	0.0009127	Astacin-like metalloprotease toxin, partial [Stegodyphus mimosarum]	--	tolloid-like protein 1	Zinc metalloproteinase nas-4 OS=Caenorhabditis elegans GN=nas-4 PE=2 SV=4	Ribosomal protein S5, C-terminal domain//Astacin (Peptidase family M12A)	Meprin A metalloprotease
c46675_g2	667.728	1615.7	-1.2224	0.00091301	--	--	--	--	Ankyrin repeat//Transglutaminase family, C-terminal ig like domain//Syncollin//Ankyrin repeat	--
c11794_g1	86.8948	196.974	-1.1385	0.00092125	unnamed protein product, partial [Tetraodon nigroviridis]	--	--	--	Insulin-like growth factor binding protein	--
c27046_g1	697.554	0.443181	3.0758	0.00092294	--	--	--	--	HAND	--
c16161_g1	14.6996	0	3.0151	0.00092868	--	--	--	--	Baculoviral E56 protein, specific to ODV envelope//CD20-like family//Early E3 14.5 kDa protein//ZIP Zinc transporter	--
c46848_g1	1156.64	245.077	1.9763	0.00093547	hypothetical protein M513_03640 [Trichuris suis] >gi|669322574|gb|KFD62849.1| hypothetical protein M514_03640 [Trichuris suis]	--	--	Integrin alpha-5 OS=Homo sapiens GN=ITGA5 PE=1 SV=2	--	Vitronectin receptor, alpha subunit
c43924_g1	1863.17	366.148	2.0479	0.0009397	hypothetical protein DAPPUDRAFT_93618 [Daphnia pulex]	--	--	Heme-binding protein 2 OS=Homo sapiens GN=HEBP2 PE=1 SV=1	--	--
c46543_g1	162.867	31.8669	2.052	0.00094732	--	--	--	--	Mu-Conotoxin	--
c23061_g1	14.1045	614.799	-3.003	0.00095637	RecName: Full=Crustacyanin-A2 subunit [Homarus gammarus] >gi|23200069|pdb|1GKA|B Chain B, The Molecular Basis Of The Coloration Mechanism In Lobster Shell. Beta-Crustacyanin At 3.2 A Resolution	--	--	Crustacyanin-A2 subunit OS=Homarus gammarus PE=1 SV=1	--	--
c34199_g2	5.46933	70.2308	-2.6776	0.00095637	--	Litopenaeus vannamei penaeidin 4a mRNA, complete cds	--	--	--	--
c43804_g1	8168.54	3854.75	1.0507	0.00095956	Cyclin-G2 [Zootermopsis nevadensis]	--	--	Cyclin-G2 OS=Mus musculus GN=Ccng2 PE=2 SV=3	Cyclin, C-terminal domain	Cyclin B and related kinase-activating proteins
c78132_g1	20.8799	0.917015	2.835	0.00097225	copper/zinc superoxide dismutase isoform 3 [Marsupenaeus japonicus]	--	superoxide dismutase, Cu-Zn family	Superoxide dismutase [Cu-Zn] OS=Caretta caretta PE=1 SV=2	Copper/zinc superoxide dismutase (SODC)	Cu2+/Zn2+ superoxide dismutase SOD1
c38778_g2	204.688	49.0003	1.8534	0.0009761	Low-density lipoprotein receptor-related protein 2 [Zootermopsis nevadensis]	--	low density lipoprotein-related protein 2	Low-density lipoprotein receptor-related protein 2 OS=Rattus norvegicus GN=Lrp2 PE=1 SV=1	Glycosyltransferase family 29 (sialyltransferase)//Low-density lipoprotein receptor domain class A//Domain of unknown function (DUF3377)//Calcium-binding EGF domain//NADH-Ubiquinone oxidoreductase (complex I), chain 5 N-terminus//Protein of unknown function (DUF2614)//EGF-like domain	Low-density lipoprotein receptors containing Ca2+-binding EGF-like domains
c41871_g2	4686.96	1376.91	1.6316	0.00097868	Folliculin-interacting protein 2 [Zootermopsis nevadensis]	--	--	Folliculin-interacting protein 2 OS=Homo sapiens GN=FNIP2 PE=1 SV=2	Fungal mating-type pheromone	--
c20517_g1	18.1163	0.473834	2.9155	0.00098622	hypothetical protein SINV_15983 [Solenopsis invicta]	--	--	Sushi, von Willebrand factor type A, EGF and pentraxin domain-containing protein 1 OS=Rattus norvegicus GN=Svep1 PE=1 SV=1	Nine Cysteines Domain of family 3 GPCR//EGF-like domain	Fibrillins and related proteins containing Ca2+-binding EGF-like domains
c18195_g1	1724.07	981.861	0.7982	0.00099092	eukaryotic translation initiation factor 2B, subunit 2 beta, 39kDa [Callorhinchus milii] >gi|387914630|gb|AFK10924.1| Translation initiation factor eIF-2B subunit beta [Callorhinchus milii]	PREDICTED: Strongylocentrotus purpuratus translation initiation factor eIF-2B subunit beta-like (LOC593298), mRNA	translation initiation factor eIF-2B subunit beta	Translation initiation factor eIF-2B subunit beta OS=Takifugu rubripes GN=eif2b2 PE=3 SV=1	Initiation factor 2 subunit family	Translation initiation factor 2B, beta subunit (eIF-2Bbeta/GCD7)
c59496_g1	18.4606	0	3.0171	0.00099958	PREDICTED: carboxypeptidase B2 isoform X2 [Cynoglossus semilaevis]	--	--	Carboxypeptidase A6 OS=Homo sapiens GN=CPA6 PE=1 SV=2	Ubiquinol-cytochrome C reductase complex, 6.4kD protein//Zinc carboxypeptidase//Succinylglutamate desuccinylase / Aspartoacylase family//Gammaherpesvirus capsid protein//Carboxypeptidase activation peptide	Zinc carboxypeptidase
c34468_g1	70.7406	1.86468	2.9632	0.0010029	--	--	--	--	Lectin C-type domain	--
c37736_g1	829.698	376.341	1.1023	0.0010049	pellino [Litopenaeus vannamei]	--	pellino	Protein pellino OS=Drosophila melanogaster GN=Pli PE=1 SV=1	Mitochondrial ribosome protein 63//Ring finger domain//Domain of unknown function UPF0086//Pellino//zinc-RING finger domain	Adaptor protein Pellino
c25698_g1	34940.1	15544.6	1.1273	0.0010098	glyceraldehyde-3-phosphate dehydrogenase [Procambarus clarkii]	Gammarus locusta mRNA for putative glyceraldehyde-3-phosphate dehydrogenase (gapdh gene)	glyceraldehyde 3-phosphate dehydrogenase	Glyceraldehyde-3-phosphate dehydrogenase OS=Panulirus versicolor PE=1 SV=1	Glyceraldehyde 3-phosphate dehydrogenase, NAD binding domain//D-isomer specific 2-hydroxyacid dehydrogenase, NAD binding domain//Glutamate/Leucine/Phenylalanine/Valine dehydrogenase//Glyceraldehyde 3-phosphate dehydrogenase, C-terminal domain	Glyceraldehyde 3-phosphate dehydrogenase
c39927_g1	0	14.1677	-2.9771	0.0010154	hypothetical protein DAPPUDRAFT_105878 [Daphnia pulex]	--	--	Proton-coupled folate transporter OS=Xenopus laevis GN=slc46a1 PE=2 SV=1	Major Facilitator Superfamily//Cation efflux family//Sugar (and other) transporter	Predicted transporter ADD1 (major facilitator superfamily)
c31867_g1	23.1641	0	3.023	0.0010269	--	--	--	--	Major surface antigen from hepadnavirus	--
c46079_g1	17.4633	88.1727	-2.033	0.0010386	PREDICTED: pancreas transcription factor 1 subunit alpha-like [Strongylocentrotus purpuratus]	--	pancreas-specific transcription factor 1a	Pancreas transcription factor 1 subunit alpha OS=Xenopus laevis GN=ptf1a PE=2 SV=1	Helix-loop-helix DNA-binding domain	Transcription factor HAND2/Transcription factor TAL1/TAL2/LYL1
c46479_g1	415.283	110.396	1.7412	0.0010397	PREDICTED: bifunctional protein GlmU-like [Strongylocentrotus purpuratus]	--	--	Probable mannose-1-phosphate guanylyltransferase 1 OS=Oryza sativa subsp. japonica GN=Os03g0268400 PE=2 SV=1	2-C-methyl-D-erythritol 4-phosphate cytidylyltransferase//Nucleotidyl transferase	GDP-mannose pyrophosphorylase/mannose-1-phosphate guanylyltransferase
c42069_g1	1567.2	609.687	1.2974	0.0010451	growth hormone-inducible soluble protein, putative [Ixodes scapularis] >gi|215506242|gb|EEC15736.1| growth hormone-inducible soluble protein, putative [Ixodes scapularis]	--	--	LYR motif-containing protein 5 OS=Taeniopygia guttata GN=LYRM5 PE=3 SV=1	KH domain	--
c39746_g1	2528.13	5420.54	-1.0657	0.001049	Latrophilin-3 [Zootermopsis nevadensis]	--	--	Latrophilin-2 OS=Homo sapiens GN=LPHN2 PE=1 SV=2	Latrophilin/CL-1-like GPS domain//3-Oxoacyl-[acyl-carrier-protein (ACP)] synthase III C terminal//7 transmembrane receptor (Secretin family)	G protein-coupled receptors
c45032_g1	513.011	85.6668	2.188	0.0010569	hypothetical protein DAPPUDRAFT_329198 [Daphnia pulex]	--	--	Solute carrier family 46 member 3 OS=Gallus gallus GN=SLC46A3 PE=2 SV=1	Major Facilitator Superfamily	Predicted transporter ADD1 (major facilitator superfamily)
c32904_g1	6669.85	30.7966	3.042	0.0010581	PREDICTED: serine protease nudel-like [Apis florea]	--	plasma kallikrein	Trypsin I-P1 OS=Gallus gallus PE=2 SV=1	Low-density lipoprotein receptor domain class A//Trypsin	Trypsin
c33785_g1	0	104.181	-3.0393	0.0010718	reverse transcriptase, partial [Penaeus monodon]	Litopenaeus stylirostris non-LTR retrotransposon RTE-like degenerate, partial sequence	--	--	--	--
c46863_g1	88.2558	300.385	-1.6289	0.0010718	Receptor-type tyrosine-protein phosphatase T [Zootermopsis nevadensis]	--	--	Receptor-type tyrosine-protein phosphatase alpha OS=Homo sapiens GN=PTPRA PE=1 SV=2	HAT (Half-A-TPR) repeat//Protein-tyrosine phosphatase//Fibronectin type III domain//Dual specificity phosphatase, catalytic domain	Protein tyrosine phosphatase
c18047_g1	95.8	229.053	-1.2067	0.0010752	PREDICTED: small RNA 2'-O-methyltransferase-like [Acyrthosiphon pisum]	--	--	Small RNA 2'-O-methyltransferase OS=Xenopus tropicalis GN=henmt1 PE=2 SV=1	Centromere protein B dimerisation domain	Uncharacterized conserved protein HEN1/CORYMBOSA2
c42935_g1	1828.94	360.242	2.0401	0.0010907	FERM domain-containing protein 4A [Crassostrea gigas]	--	--	FERM domain-containing protein 4A OS=Homo sapiens GN=FRMD4A PE=1 SV=3	Exonuclease VII, large subunit	Radixin, moesin and related proteins of the ERM family
c38254_g1	295.133	9.70529	2.9305	0.0011051	P3 protein [Zootermopsis nevadensis]	--	solute carrier family 10 (sodium/bile acid cotransporter), member 3/5	P3 protein OS=Mus musculus GN=Slc10a3 PE=2 SV=2	Sodium Bile acid symporter family	Na+-bile acid cotransporter
c42173_g1	284.372	60.8908	1.9605	0.0011088	Retinaldehyde-binding protein 1-like protein 2 [Zootermopsis nevadensis]	--	--	Clavesin-2 OS=Danio rerio GN=clvs2 PE=2 SV=1	Lysosome-associated membrane glycoprotein (Lamp)//Adenylate cyclase associated (CAP) N terminal//NADH:ubiquinone oxidoreductase subunit B14.5a (Complex I-B14.5a)//Selenoprotein P, N terminal region	Phosphatidylinositol transfer protein SEC14 and related proteins
c39267_g1	250.531	1124.78	-1.9215	0.0011102	PREDICTED: segmentation polarity homeobox protein engrailed-like [Saccoglossus kowalevskii]	--	--	--	Penaeidin	--
c18380_g1	74.978	23.7811	1.5405	0.0011133	Threonyl-tRNA synthetase, cytoplasmic [Zootermopsis nevadensis]	--	elongation factor 1-beta	Elongation factor 1-beta OS=Artemia salina PE=1 SV=3	--	Elongation factor 1 beta/delta chain
c42574_g2	200.246	24.6061	2.4165	0.0011133	PREDICTED: inositol hexakisphosphate and diphosphoinositol-pentakisphosphate kinase 2 isoform X10 [Tribolium castaneum]	--	inositol hexakisphosphate/diphosphoinositol-pentakisphosphate kinase	Inositol hexakisphosphate and diphosphoinositol-pentakisphosphate kinase OS=Drosophila melanogaster GN=l(1)G0196 PE=1 SV=2	--	Arp2/3 complex-interacting protein VIP1/Asp1, involved in regulation of actin cytoskeleton
c37626_g1	164.034	2.72039	2.9944	0.0011142	hypothetical protein L798_03779, partial [Zootermopsis nevadensis]	--	--	Serine proteinase stubble OS=Drosophila melanogaster GN=Sb PE=2 SV=2	Trypsin	Trypsin
c28725_g1	24.2773	0	3.0057	0.0011324	Gamma-glutamyl hydrolase [Zootermopsis nevadensis]	--	gamma-glutamyl hydrolase	Gamma-glutamyl hydrolase OS=Homo sapiens GN=GGH PE=1 SV=2	Mediator complex subunit 3 fungal//Peptidase C26	--
c2990_g1	322.517	156.885	1.0097	0.0011497	--	--	--	--	Pleurocidin family//Late nodulin protein	--
c37071_g1	2814.06	0.473834	3.0283	0.0011559	thrombospondin protein [Penaeus monodon]	--	--	--	Chitin binding Peritrophin-A domain	--
c40665_g1	575.312	290.694	0.95972	0.0011595	conserved hypothetical protein [Ixodes scapularis] >gi|215505873|gb|EEC15367.1| conserved hypothetical protein [Ixodes scapularis]	--	--	Protein FAM102A OS=Xenopus laevis GN=fam102a PE=2 SV=1	--	--
c40702_g3	1195.61	3226.12	-1.356	0.0011815	hypothetical protein DAPPUDRAFT_302543 [Daphnia pulex]	--	--	Sulfotransferase 1A3/1A4 OS=Homo sapiens GN=SULT1A3 PE=1 SV=1	Sulfotransferase domain	Sulfotransferase
c45801_g1	154.158	326.898	-1.0508	0.0011817	Lys-63-specific deubiquitinase BRCC36 [Zootermopsis nevadensis]	--	BRCA1/BRCA2-containing complex subunit 3	Lys-63-specific deubiquitinase BRCC36 OS=Salmo salar GN=brcc3 PE=2 SV=1	JAB1/Mov34/MPN/PAD-1 ubiquitin protease	26S proteasome regulatory complex, subunit RPN11
c43667_g1	40.3958	4.2032	2.5095	0.0011817	--	--	--	--	F subunit of K+-transporting ATPase (Potass_KdpF)	--
c31462_g1	168.982	7.65669	2.8517	0.001182	PREDICTED: canalicular multispecific organic anion transporter 1-like [Astyanax mexicanus]	--	ATP-binding cassette, subfamily C (CFTR/MRP), member 1	Multidrug resistance-associated protein 1 OS=Homo sapiens GN=ABCC1 PE=1 SV=3	Sodium/hydrogen exchanger family	Multidrug resistance-associated protein/mitoxantrone resistance protein, ABC superfamily
c71910_g1	24.8339	0	2.9967	0.0011905	PREDICTED: uncharacterized protein LOC100879825 [Megachile rotundata]	--	--	--	--	--
c40998_g2	4892.23	2356.28	1.0229	0.0011943	PREDICTED: rho guanine nucleotide exchange factor 12-like isoform X2 [Apis dorsata]	--	Rho guanine nucleotide exchange factor 12	Rho guanine nucleotide exchange factor 12 OS=Mus musculus GN=Arhgef12 PE=1 SV=2	PDZ domain//Regulator of G protein signalling-like domain//Clostridial binary toxin B/anthrax toxin PA//PDZ domain (Also known as DHR or GLGF)//Phorbol esters/diacylglycerol binding domain (C1 domain)//Regulator of G protein signaling domain//RhoGEF domain//Prenyltransferase and squalene oxidase repeat//C1-like domain//Domain of unknown function (DUF1943)//DASH complex subunit Duo1	Predicted guanine nucleotide exchange factor
c44796_g1	200.351	655.575	-1.5834	0.0011978	crustacyanin subunit C [Fenneropenaeus merguiensis]	--	--	Crustacyanin-A2 subunit OS=Homarus gammarus PE=1 SV=1	MT-A70//Fungal mating-type pheromone	--
c46393_g2	26.7515	2.33852	2.5913	0.0011978	--	--	--	--	DNA polymerase alpha/epsilon subunit B	--
c39345_g1	35.4445	2.81235	2.6419	0.0012006	--	--	--	--	Zona-pellucida-binding protein (Sp38)	--
c34647_g1	0	14.1371	-2.9461	0.0012105	--	--	--	--	TMEM9	--
c29209_g1	1441.35	2442.29	-0.74893	0.0012122	hypothetical protein DAPPUDRAFT_303852 [Daphnia pulex]	--	20S proteasome subunit beta 5	Proteasome subunit beta type-5 OS=Bos taurus GN=PSMB5 PE=1 SV=1	Proteasome subunit	20S proteasome, regulatory subunit beta type PSMB5/PSMB8/PRE2
c23712_g1	59.7441	0.443181	2.9945	0.0012122	--	--	--	--	Nuclear pore protein 84 / 107	--
c43088_g1	756.229	2.75104	3.0122	0.0012186	hypothetical protein TcasGA2_TC005046 [Tribolium castaneum]	--	--	--	hAT family C-terminal dimerisation region	--
c43052_g1	2674.4	6759.11	-1.2749	0.0012339	hypothetical protein L798_10748 [Zootermopsis nevadensis]	--	--	Fukutin-related protein OS=Mus musculus GN=Fkrp PE=1 SV=1	Nuclear transition protein 2	--
c4910_g1	1959.97	5.50209	3.0107	0.0012344	Peroxidasin-like protein, partial [Stegodyphus mimosarum]	--	--	Chorion peroxidase OS=Drosophila melanogaster GN=Pxt PE=2 SV=3	Animal haem peroxidase	Peroxidase/oxygenase
c24462_g1	3681.52	649.26	2.1338	0.0012344	Enhancer of polycomb-like protein, partial [Stegodyphus mimosarum]	PREDICTED: Pseudopodoces humilis enhancer of polycomb homolog 2 (Drosophila) (EPC2), mRNA	enhancer of polycomb-like protein	Enhancer of polycomb homolog 1 OS=Homo sapiens GN=EPC1 PE=1 SV=1	Phage maturation protein	Polycomb enhancer protein, EPC
c42260_g1	5893.26	1280.91	1.9421	0.0012363	GH17131 [Drosophila grimshawi] >gi|193899036|gb|EDV97902.1| GH17131 [Drosophila grimshawi]	--	--	--	Chitin binding Peritrophin-A domain	--
c39945_g1	186.266	441.02	-1.1928	0.0012812	RNA 3'-terminal phosphate cyclase, partial [Stegodyphus mimosarum]	--	RNA 3'-terminal phosphate cyclase (ATP)	RNA 3'-terminal phosphate cyclase OS=Macaca fascicularis GN=RTCA PE=2 SV=1	--	RNA 3'-terminal phosphate cyclase
c47052_g1	134789	423146	-1.5343	0.001323	beta-1,3-glucan-binding protein precursor [Astacus astacus]	Fenneropenaeus chinensis glucan pattern-recognition lipoprotein gene, complete cds	--	Beta-1,3-glucan-binding protein OS=Litopenaeus vannamei PE=1 SV=2	Domain of unknown function (DUF1705)//Hepatitis C virus non-structural 5a protein membrane anchor//Domain of Unknown Function (DUF1081)//Lipoprotein amino terminal region//Domain of unknown function (DUF1943)	Predicted lipoprotein
c45359_g1	1491.36	524.24	1.4186	0.0013299	centaurin-alpha 1-like protein [Marsupenaeus japonicus]	Marsupenaeus japonicus centaurin-alpha 1-like protein (Cent) mRNA, complete cds	--	Arf-GAP with dual PH domain-containing protein 1 OS=Homo sapiens GN=ADAP1 PE=1 SV=2	Putative GTPase activating protein for Arf	Predicted GTPase-activating protein
c53183_g1	6283.09	408.537	2.734	0.0013365	chicadae/profilin [Litopenaeus vannamei]	Litopenaeus vannamei chicadae/profilin mRNA, complete cds	profilin	Profilin OS=Drosophila melanogaster GN=chic PE=1 SV=1	Profilin	Profilin
c43653_g1	998.217	424.174	1.1842	0.0013432	hypothetical protein YQE_04544, partial [Dendroctonus ponderosae]	--	La-related protein 7	La-related protein 7 OS=Xenopus tropicalis GN=larp7 PE=2 SV=1	Herpesvirus latent membrane protein 1 (LMP1)//RNA recognition motif. (a.k.a. RRM, RBD, or RNP domain)	FOG: RRM domain
c45079_g2	29.2286	0.917015	2.8642	0.0013739	Zinc finger protein 235, partial [Stegodyphus mimosarum]	--	--	Zinc finger protein 26 OS=Mus musculus GN=Zfp26 PE=2 SV=2	Zinc finger, C2H2 type	FOG: Zn-finger
c39411_g1	371.079	79.733	1.9493	0.0013758	hypothetical protein YQE_09824, partial [Dendroctonus ponderosae]	Drosophila pseudoobscura pseudoobscura GA23784 (Dpse\GA23784), mRNA	KRAB domain-containing zinc finger protein	Zinc finger protein 713 OS=Homo sapiens GN=ZNF713 PE=2 SV=1	Zinc finger, C2H2 type//TFIIH C1-like domain//C1-like domain//Hydrogenase expression/synthesis hypA family	FOG: Zn-finger
c8550_g2	138.957	38.8352	1.6796	0.0013764	Early growth response protein 3 [Zootermopsis nevadensis]	PREDICTED: Tribolium castaneum similar to conserved hypothetical protein (LOC659436), mRNA	early growth response protein 1	Early growth response protein 1 OS=Xenopus tropicalis GN=egr1 PE=2 SV=2	Putative zinc finger in N-recognin (UBR box)//CHY zinc finger//BED zinc finger//Zinc finger, C2H2 type	FOG: Zn-finger
c31846_g1	84.189	28.7787	1.4498	0.00139	--	--	--	--	RNA polymerase beta subunit external 1 domain	--
c41834_g1	554.033	17.1027	2.9039	0.001391	PREDICTED: transmembrane and TPR repeat-containing protein CG4050-like [Tribolium castaneum] >gi|270005381|gb|EFA01829.1| hypothetical protein TcasGA2_TC007431 [Tribolium castaneum]	Aedes aegypti smile protein partial mRNA	--	Transmembrane and TPR repeat-containing protein CG4050 OS=Drosophila melanogaster GN=CG4050 PE=2 SV=1	Tetratricopeptide repeat//Flavoprotein//Tetratricopeptide repeat//Tetratricopeptide repeat//Tetratricopeptide repeat//Coatomer epsilon subunit//Tetratricopeptide repeat	FOG: TPR repeat
c45050_g2	11.4566	56.4564	-1.9988	0.0013989	ankyrin 2,3/unc44 [Aedes aegypti] >gi|108868779|gb|EAT33004.1| AAEL014742-PA, partial [Aedes aegypti]	--	ankyrin	Ankyrin-1 OS=Homo sapiens GN=ANK1 PE=1 SV=3	Ankyrin repeat//EPSP synthase (3-phosphoshikimate 1-carboxyvinyltransferase)//Ankyrin repeat	Ankyrin
c19156_g1	20.6484	0.473834	2.8822	0.0014089	--	--	--	--	Menin	--
c38850_g1	2275.29	7117.93	-1.5291	0.0014231	Proton-coupled amino acid transporter 3, partial [Stegodyphus mimosarum]	--	--	Lysine histidine transporter-like 3 OS=Arabidopsis thaliana GN=At1g61270 PE=3 SV=2	--	Amino acid transporters
c32295_g1	1211.44	467.976	1.3031	0.0014302	PREDICTED: uncharacterized protein LOC663634 isoform X4 [Tribolium castaneum]	--	--	--	Sex peptide (SP) family//Phosphate ATP-binding cassette transporter	--
c39810_g1	181.044	80.2541	1.1303	0.0014324	PREDICTED: biogenesis of lysosome-related organelles complex 1 subunit 1-like [Megachile rotundata]	--	--	Biogenesis of lysosome-related organelles complex 1 subunit 1 OS=Drosophila melanogaster GN=blos1 PE=1 SV=2	Trehalose receptor//Regulator of RNA polymerase sigma(70) subunit, Rsd/AlgQ	--
c45794_g1	2624.57	5482.25	-1.03	0.0014422	ubiquitin-activating enzyme E1 [Eriocheir sinensis]	Acanthamoeba castellanii str. Neff ubiquitinlike modifier activating enzyme 1, putative (ACA1_261410) mRNA, complete cds	ubiquitin-activating enzyme E1	Ubiquitin-like modifier-activating enzyme 1 OS=Oryctolagus cuniculus GN=UBA1 PE=2 SV=1	Putative NAD(P)-binding//D-isomer specific 2-hydroxyacid dehydrogenase, NAD binding domain//ThiF family//Repeat in ubiquitin-activating (UBA) protein	Ubiquitin activating enzyme UBA1
c40543_g1	63.0004	5.88396	2.5502	0.0014479	PREDICTED: ETS homologous factor-like isoform X3 [Tribolium castaneum]	--	ETS homologous factor	ETS homologous factor OS=Bos taurus GN=EHF PE=2 SV=1	Surface antigen//EF-1 guanine nucleotide exchange domain//Ets-domain	Transcription factor NERF and related proteins, contain ETS domain
c41293_g1	3427.55	1114.09	1.5096	0.0014479	hypothetical protein DAPPUDRAFT_318319 [Daphnia pulex]	--	--	Low-density lipoprotein receptor-related protein 4 OS=Rattus norvegicus GN=Lrp4 PE=1 SV=2	NHL repeat//Arylesterase//Chalcone and stilbene synthases, C-terminal domain	Low-density lipoprotein receptors containing Ca2+-binding EGF-like domains
c20631_g1	5549.88	1747.45	1.5462	0.0014479	hypothetical protein DAPPUDRAFT_305822 [Daphnia pulex]	--	protein tyrosine phosphatase type IVA	Protein tyrosine phosphatase type IVA 1 OS=Rattus norvegicus GN=Ptp4a1 PE=1 SV=1	Dual specificity phosphatase, catalytic domain//Protein-tyrosine phosphatase//Accessory gene regulator B	Protein tyrosine phosphatase CDC14
c37485_g1	105.317	22.6661	1.9473	0.0014524	Lactosylceramide 4-alpha-galactosyltransferase, partial [Haliaeetus albicilla]	--	--	Alpha-1,4-N-acetylglucosaminyltransferase OS=Homo sapiens GN=A4GNT PE=2 SV=1	Phlebovirus glycoprotein G1//Alpha 1,4-glycosyltransferase conserved region//TcdA/TcdB catalytic glycosyltransferase domain	--
c40704_g1	167.168	61.1807	1.3702	0.0014591	PREDICTED: serine/threonine-protein kinase SIK2 [Tribolium castaneum] >gi|270005428|gb|EFA01876.1| hypothetical protein TcasGA2_TC007481 [Tribolium castaneum]	Drosophila ananassae GF21982 (Dana\GF21982), mRNA	serine/threonine-protein kinase SIK	Serine/threonine-protein kinase SIK2 OS=Homo sapiens GN=SIK2 PE=1 SV=1	Protein tyrosine kinase//Protein kinase domain	Serine/threonine protein kinase
c42048_g1	244.487	0.443181	2.9754	0.0014622	--	--	--	--	Neuromedin U	--
c38619_g1	295.096	71.6664	1.8272	0.0014667	PREDICTED: tubulin alpha-1B chain-like, partial [Bubalus bubalis]	Ixodes scapularis alpha tubulin, putative, mRNA	tubulin alpha	Tubulin alpha-2 chain OS=Drosophila melanogaster GN=alphaTub85E PE=1 SV=1	--	Alpha tubulin
c35526_g1	109.772	25.997	1.8497	0.0014668	--	--	--	--	Centromere protein B dimerisation domain//DHHC palmitoyltransferase	--
c46656_g1	374.653	139.799	1.3455	0.0014815	--	--	--	--	Enhancer of rudimentary	--
c42770_g1	3956.48	1200.9	1.5873	0.0014837	hypothetical protein L798_13226 [Zootermopsis nevadensis]	PREDICTED: Ceratitis capitata serine-rich adhesin for platelets-like (LOC101454548), mRNA	--	Uncharacterized protein KIAA0930 homolog OS=Xenopus laevis PE=2 SV=2	Aldehyde dehydrogenase family//Cytochrome C and Quinol oxidase polypeptide I//Procyclic acidic repetitive protein (PARP)	Uncharacterized conserved protein
c20403_g1	19.0944	1.3602	2.6352	0.0014844	trehalose-6-phosphate synthase [Fenneropenaeus chinensis]	Fenneropenaeus chinensis trehalose-6-phosphate synthase (TPS) mRNA, complete cds	trehalose 6-phosphate synthase/phosphatase	Uncharacterized glycosyl hydrolase Rv2006 OS=Mycobacterium tuberculosis (strain ATCC 25618 / H37Rv) GN=Rv2006 PE=1 SV=1	EF-1 guanine nucleotide exchange domain//Trehalose-phosphatase	--
c45303_g3	36.0783	135.089	-1.7271	0.0014859	hypothetical protein BRAFLDRAFT_82583 [Branchiostoma floridae] >gi|229287302|gb|EEN58009.1| hypothetical protein BRAFLDRAFT_82583 [Branchiostoma floridae]	--	--	Monomeric sarcosine oxidase OS=Arthrobacter sp. (strain TE1826) GN=soxA PE=1 SV=2	Pyridine nucleotide-disulphide oxidoreductase//tRNAHis guanylyltransferase//Lycopene cyclase protein//FAD dependent oxidoreductase	--
c44904_g1	984.638	408.621	1.2137	0.0014894	hypothetical protein LOTGIDRAFT_158016 [Lottia gigantea] >gi|556112070|gb|ESP00722.1| hypothetical protein LOTGIDRAFT_158016 [Lottia gigantea]	--	glucosylceramidase	Glucosylceramidase OS=Bos taurus GN=GBA PE=2 SV=1	Methuselah N-terminus//Alpha-L-arabinofuranosidase C-terminus//O-Glycosyl hydrolase family 30//Somatostatin/Cortistatin family	Beta-glucocerebrosidase
c40819_g3	3574.19	2026.07	0.80363	0.0015031	PREDICTED: mitogen-activated protein kinase kinase kinase kinase 4-like isoform 1 [Bombus terrestris]	Drosophila sechellia GM14115 (Dsec\GM14115), mRNA	misshapen/NIK-related kinase	Serine/threonine-protein kinase mig-15 OS=Caenorhabditis elegans GN=mig-15 PE=2 SV=3	Protein tyrosine kinase//Protein kinase domain//SCAN domain//CNH domain	Traf2- and Nck-interacting kinase and related germinal center kinase (GCK) family protein kinases
c41854_g1	2194.97	443.53	2.0036	0.0015212	bric-A-brac, putative [Pediculus humanus corporis] >gi|212507071|gb|EEB11111.1| bric-A-brac, putative [Pediculus humanus corporis]	--	Cys2His2 zinc finger developmental/cell cycle regulator, other	Protein tramtrack, beta isoform OS=Drosophila melanogaster GN=ttk PE=1 SV=2	BTB/POZ domain//Poxvirus P21 membrane protein//helix-turn-helix, Psq domain	Proteins containing BTB/POZ and Kelch domains, involved in regulatory/signal transduction processes
c33599_g1	6.64037	301.44	-2.9186	0.0015275	--	--	--	--	Podoplanin	--
c32236_g1	27.1923	1.80338	2.6705	0.0015298	--	--	--	--	7 transmembrane receptor (rhodopsin family)//Accessory gene regulator B	--
c39317_g1	4.35617	30.7966	-2.2785	0.0015418	--	--	--	--	Peroxin 13, N-terminal region	--
c42222_g1	352.649	750.623	-1.0543	0.0015451	PREDICTED: uncharacterized protein LOC664289 isoform X2 [Tribolium castaneum]	--	--	--	--	--
c70830_g1	61.4138	0.473834	2.9463	0.0015451	hypothetical protein DAPPUDRAFT_93396 [Daphnia pulex]	--	aryl sulfotransferase	Sulfotransferase 1C4 OS=Homo sapiens GN=SULT1C4 PE=1 SV=2	Sulfotransferase domain	Sulfotransferase
c39292_g1	28.9971	94.4052	-1.5732	0.0015616	RNA-directed DNA polymerase from mobile element jockey, partial [Stegodyphus mimosarum]	--	--	Probable RNA-directed DNA polymerase from transposon BS OS=Drosophila melanogaster GN=RTase PE=2 SV=1	Reverse transcriptase (RNA-dependent DNA polymerase)//RNase H	--
c43309_g1	129.556	264.741	-1.0006	0.0015735	hypothetical protein DAPPUDRAFT_299872 [Daphnia pulex]	--	Derlin-1	Derlin-1 OS=Pongo abelii GN=DERL1 PE=2 SV=1	--	Predicted membrane protein
c35269_g1	3812.62	1349.86	1.4079	0.0015779	--	--	--	--	Accessory gene regulator B	--
c45235_g1	261.624	108.665	1.2114	0.0015832	PREDICTED: Y+L amino acid transporter 2 [Nasonia vitripennis] >gi|645025664|ref|XP_008202137.1| PREDICTED: Y+L amino acid transporter 2 [Nasonia vitripennis] >gi|645025666|ref|XP_008202138.1| PREDICTED: Y+L amino acid transporter 2 [Nasonia vitripennis]	PREDICTED: Haplochromis burtoni Y+L amino acid transporter 1-like (LOC102314351), transcript variant X2, mRNA	solute carrier family 7 (L-type amino acid transporter), member 8	Large neutral amino acids transporter small subunit 2 OS=Oryctolagus cuniculus GN=SLC7A8 PE=1 SV=1	Amino acid permease//Amino acid permease	Amino acid transporters
c33645_g1	1461.57	3210.16	-1.0949	0.0015836	rRNA 2'-O-methyltransferase fibrillarin [Zootermopsis nevadensis]	Drosophila yakuba Fib (Dyak\Fib), mRNA	rRNA 2'-O-methyltransferase fibrillarin	rRNA 2'-O-methyltransferase fibrillarin OS=Drosophila melanogaster GN=Fib PE=2 SV=1	tRNA methyltransferase complex GCD14 subunit//Fibrillarin//HCO3- transporter family	Fibrillarin and related nucleolar RNA-binding proteins
c43971_g1	3354.05	1866.41	0.8287	0.0015839	Plexin-A4, partial [Zootermopsis nevadensis]	--	plexin A	Plexin A3 OS=Danio rerio GN=plxna3 PE=2 SV=2	Plexin repeat//IPT/TIG domain//Sema domain//IlvGEDA operon leader peptide	Plexins (functional semaphorin receptors)
c27021_g1	197.089	55.3887	1.6718	0.0015923	putative TGF-beta receptor type I saxophone protein [Daphnia pulex]	PREDICTED: Xiphophorus maculatus activin receptor type-1-like (LOC102235577), mRNA	activin receptor type-1	Activin receptor type-1 OS=Gallus gallus GN=ACVR1 PE=2 SV=1	Activin types I and II receptor domain//Protein tyrosine kinase//Protein kinase domain//Transforming growth factor beta type I GS-motif	Activin A type IB receptor, serine/threonine protein kinase
c53265_g1	333.788	0.473834	2.9554	0.0016002	--	--	--	--	Antenna complex alpha/beta subunit	--
c28434_g1	23.0098	76.2042	-1.591	0.0016198	hypothetical protein DAPPUDRAFT_308301 [Daphnia pulex]	--	--	Probable palmitoyltransferase ZDHHC24 OS=Mus musculus GN=Zdhhc24 PE=2 SV=2	DHHC palmitoyltransferase	DHHC-type Zn-finger proteins
c40779_g1	49.6455	9.9952	1.9977	0.0016291	--	--	--	--	Alphaherpesvirus glycoprotein E//Nucleoside recognition//7 transmembrane receptor (rhodopsin family)	--
c27587_g1	12.0518	0	2.8969	0.0016491	hypothetical protein DAPPUDRAFT_303105 [Daphnia pulex]	--	--	--	--	--
c35209_g1	26.465	0.473834	2.8834	0.0016494	Tetraspanin-17 [Zootermopsis nevadensis]	--	--	CD151 antigen OS=Bos taurus GN=CD151 PE=2 SV=1	CD20-like family//PMP-22/EMP/MP20/Claudin tight junction//Photosystem II reaction centre X protein (PsbX)//Tetraspanin family	Tetraspanin family integral membrane protein
c45360_g1	486.484	210.044	1.163	0.001657	hypothetical protein DAPPUDRAFT_327348 [Daphnia pulex]	--	--	Ankyrin repeat and fibronectin type-III domain-containing protein 1 OS=Homo sapiens GN=ANKFN1 PE=2 SV=2	Ras association (RalGDS/AF-6) domain//Ankyrin repeat//Fibronectin type III domain	Uncharacterized conserved protein, contains ankyrin and FN3 repeats
c44387_g1	509.162	963.721	-0.89839	0.0016934	Protein farnesyltransferase/geranylgeranyltransferase type-1 subunit alpha [Zootermopsis nevadensis]	--	protein farnesyltransferase/geranylgeranyltransferase type-1 subunit alpha	Protein farnesyltransferase/geranylgeranyltransferase type-1 subunit alpha OS=Homo sapiens GN=FNTA PE=1 SV=1	Protein prenyltransferase alpha subunit repeat	Protein farnesyltransferase, alpha subunit/protein geranylgeranyltransferase type I, alpha subunit
c27289_g1	269.876	123.429	1.0883	0.0016934	PREDICTED: ras-related protein Rab-39B-like [Bombus terrestris] >gi|350410358|ref|XP_003489019.1| PREDICTED: ras-related protein Rab-39B-like [Bombus impatiens]	--	Ras-related protein Rab-39B	Ras-related protein Rab-39B OS=Bos taurus GN=RAB39B PE=2 SV=1	ADP-ribosylation factor family//Gtr1/RagA G protein conserved region//50S ribosome-binding GTPase//Miro-like protein//Ethanolamine utilisation - propanediol utilisation//Protein of unknown function, DUF258//Ras family//Elongation factor Tu GTP binding domain	GTPase Rab39, small G protein superfamily
c32930_g1	644.399	1124.07	-0.78801	0.0016957	--	--	--	--	Pleurocidin family//Bacteriorhodopsin-like protein	--
c30322_g1	19.7089	1.83403	2.5131	0.0016992	PREDICTED: hypothetical protein LOC100742970 [Bombus impatiens]	--	galectin-3-binding protein	Neurotrypsin OS=Saguinus labiatus GN=PRSS12 PE=3 SV=1	Scavenger receptor cysteine-rich domain//Low-density lipoprotein receptor domain class A	--
c40186_g1	101.974	7.2135	2.6612	0.0016992	hypothetical protein TcasGA2_TC010369 [Tribolium castaneum]	PREDICTED: Tribolium castaneum similar to GA15309-PA (LOC659342), mRNA	--	ADP-ribosylation factor-like protein 14 OS=Mus musculus GN=Arl14 PE=2 SV=1	ADP-ribosylation factor family	GTP-binding ADP-ribosylation factor Arf1
c40439_g1	582.232	3217.3	-2.0965	0.0017089	Kazal-type proteinase inhibitor [Litopenaeus vannamei]	Litopenaeus vannamei Kazal-type proteinase inhibitor mRNA, complete cds	--	Serine protease inhibitor dipetalogastin (Fragment) OS=Dipetalogaster maximus PE=1 SV=2	Kazal-type serine protease inhibitor domain//Kazal-type serine protease inhibitor domain	FOG: Kazal-type serine protease inhibitor domain
c42793_g1	155.422	50.5278	1.5072	0.0017354	CRE-ACL-5 protein [Caenorhabditis remanei] >gi|308245880|gb|EFO89832.1| CRE-ACL-5 protein [Caenorhabditis remanei]	--	--	--	Thrombomodulin like fifth domain, EGF-like	--
c32878_g1	35.3896	0	2.9288	0.0017364	--	--	--	--	Dickkopf N-terminal cysteine-rich region//Peptidase family S49 N-terminal	--
c41911_g2	1532.38	820.202	0.8809	0.0017391	Transport and Golgi organization protein 11 [Zootermopsis nevadensis]	--	--	Transport and Golgi organization protein 11 OS=Drosophila melanogaster GN=Tango11 PE=1 SV=1	--	--
c36837_g1	3547.4	6193.59	-0.78921	0.0017499	RecName: Full=Oplophorus-luciferin 2-monooxygenase non-catalytic subunit; Flags: Precursor [Oplophorus gracilirostris] >gi|10336557|dbj|BAB13775.1| oxygenase [Oplophorus gracilirostris]	--	--	Oplophorus-luciferin 2-monooxygenase non-catalytic subunit OS=Oplophorus gracilirostris PE=1 SV=1	BED zinc finger//Leucine Rich Repeat	FOG: Leucine rich repeat
c40919_g1	578.523	0.947668	2.9353	0.001754	hypothetical protein LOTGIDRAFT_227195 [Lottia gigantea] >gi|556107188|gb|ESO95840.1| hypothetical protein LOTGIDRAFT_227195 [Lottia gigantea]	--	NIMA (never in mitosis gene a)-related kinase	Serine/threonine-protein kinase Nek1 OS=Homo sapiens GN=NEK1 PE=1 SV=2	Protein tyrosine kinase//RIO1 family//Protein kinase domain	Serine/threonine protein kinase
c43677_g1	271.99	69.8017	1.7653	0.0017669	E3 ubiquitin-protein ligase MIB2 [Zootermopsis nevadensis]	--	E3 ubiquitin-protein ligase mind-bomb	E3 ubiquitin-protein ligase MIB2 OS=Gallus gallus GN=MIB2 PE=2 SV=1	Ankyrin repeat//Mib_herc2//Zinc finger, ZZ type//Lipopolysaccharide-assembly//Ankyrin repeat	FOG: Ankyrin repeat
c12236_g1	4953.85	8087.5	-0.69703	0.0017699	triose-phosphate isomerase [Litopenaeus vannamei]	Fenneropenaeus chinensis triosephosphate isomerase mRNA, complete cds	triosephosphate isomerase (TIM)	Triosephosphate isomerase B OS=Danio rerio GN=tpi1b PE=2 SV=1	Triosephosphate isomerase	Triosephosphate isomerase
c44643_g1	738.484	30.3368	2.8156	0.0017767	PREDICTED: G-protein coupled receptor Mth2-like [Acyrthosiphon pisum]	--	--	Probable G-protein coupled receptor Mth-like 2 OS=Drosophila melanogaster GN=mthl2 PE=2 SV=3	Methuselah N-terminus//7 transmembrane receptor (Secretin family)	G protein-coupled receptors
c44523_g1	539.224	1250.83	-1.1642	0.0017871	--	--	--	--	Hepcidin//60s Acidic ribosomal protein//Leucine Rich Repeat	FOG: Leucine rich repeat
c31914_g2	126.779	14.7029	2.4162	0.0017918	hypothetical protein YQE_09798, partial [Dendroctonus ponderosae] >gi|546678928|gb|ERL89466.1| hypothetical protein D910_06832, partial [Dendroctonus ponderosae]	--	--	Sodium-dependent dopamine transporter OS=Homo sapiens GN=SLC6A3 PE=1 SV=1	Hepatitis E virus ORF-2 (Putative capsid protein)//Sodium:neurotransmitter symporter family	Sodium-neurotransmitter symporter
c44401_g1	571.685	99.3607	2.1277	0.0018005	PREDICTED: amidophosphoribosyltransferase-like [Apis dorsata]	--	amidophosphoribosyltransferase	Amidophosphoribosyltransferase OS=Rattus norvegicus GN=Ppat PE=1 SV=1	Phosphoribosyl transferase domain//Glutamine amidotransferases class-II//Glutamine amidotransferase domain	Glutamine phosphoribosylpyrophosphate amidotransferase
c45339_g1	25.2361	178.656	-2.2848	0.0018278	CYP2 [Portunus trituberculatus]	--	cytochrome P450, family 2, subfamily J	Cytochrome P450 2L1 OS=Panulirus argus GN=CYP2L1 PE=1 SV=1	Cytochrome P450	Cytochrome P450 CYP2 subfamily
c35724_g1	764.357	250.345	1.4969	0.0018282	--	Drosophila pseudoobscura pseudoobscura GA13849 (Dpse\GA13849), mRNA	--	--	MamL-1 domain	--
c35953_g1	259.05	67.8451	1.7433	0.0018326	glutathione-dependent prostaglandin D synthase [Penaeus monodon]	Penaeus monodon glutathione-dependent prostaglandin D synthase mRNA, complete cds	prostaglandin-H2 D-isomerase	Hematopoietic prostaglandin D synthase OS=Gallus gallus GN=HPGDS PE=1 SV=3	Glutathione S-transferase, N-terminal domain//Glutathione S-transferase, N-terminal domain//Glutathione S-transferase, N-terminal domain	Glutathione S-transferase
c36122_g1	95.0891	206.373	-1.0785	0.0018361	hypothetical protein BRAFLDRAFT_215208 [Branchiostoma floridae] >gi|229287147|gb|EEN57857.1| hypothetical protein BRAFLDRAFT_215208 [Branchiostoma floridae]	--	--	Cytosolic Fe-S cluster assembly factor NBP35 OS=Yarrowia lipolytica (strain CLIB 122 / E 150) GN=NBP35 PE=3 SV=1	Adenylylsulphate kinase//4Fe-4S iron sulfur cluster binding proteins, NifH/frxC family	Predicted ATPase, nucleotide-binding
c32863_g1	0.55658	16.0631	-2.758	0.0018531	--	Litopenaeus vannamei cathepsin L gene, exons 1 through 6 and partial cds	--	--	--	--
c41874_g1	10322.4	21188.1	-1.0058	0.0018593	heat shock protein 90 [Palaemon carinicauda]	Litopenaeus vannamei heat shock protein 90 (HSP90) mRNA, complete cds	molecular chaperone HtpG	Heat shock protein HSP 90-alpha OS=Gallus gallus GN=HSP90AA1 PE=3 SV=3	CDC45-like protein//Histidine kinase-, DNA gyrase B-, and HSP90-like ATPase//Hsp90 protein//Translocon-associated protein (TRAP), alpha subunit	Molecular chaperone (HSP90 family)
c36250_g1	11.5338	62.7836	-2.0767	0.0018599	--	--	--	--	THAP domain//Xin repeat//Occlusion-derived virus envelope protein ODV-E18	--
c29102_g1	13.7409	0	2.8818	0.0018701	--	--	--	--	Intracellular growth attenuator protein IgaA	--
c44211_g1	95.0312	223.08	-1.1781	0.0018752	Alanyl-tRNA synthetase domain-containing protein 1 [Zootermopsis nevadensis]	--	--	Alanyl-tRNA editing protein Aarsd1 OS=Mus musculus GN=Aarsd1 PE=1 SV=2	Threonyl and Alanyl tRNA synthetase second additional domain//tRNA synthetases class II (A)	Predicted metal-dependent hydrolase, contains AlaS domain
c44418_g1	1423.95	687.87	1.0169	0.0018786	E3 ubiquitin-protein ligase UBR2 [Zootermopsis nevadensis]	--	E3 ubiquitin-protein ligase UBR2	E3 ubiquitin-protein ligase UBR2 OS=Homo sapiens GN=UBR2 PE=1 SV=1	Ring finger domain//ATP-dependent Clp protease adaptor protein ClpS//Putative zinc finger in N-recognin (UBR box)	N-end rule pathway, recognition component UBR1
c43033_g1	1487.24	716.119	1.0209	0.0018803	RNA recognition motif protein split ends [Culex quinquefasciatus] >gi|167871898|gb|EDS35281.1| RNA recognition motif protein split ends [Culex quinquefasciatus]	--	RNA-binding protein 15	Putative RNA-binding protein 15B OS=Mus musculus GN=Rbm15b PE=1 SV=2	RNA recognition motif. (a.k.a. RRM, RBD, or RNP domain)	Large RNA-binding protein (RRM superfamily)
c45262_g1	41.5476	159.511	-1.7473	0.0018827	--	--	--	--	Trehalose receptor	--
c45369_g1	11897.3	2650.4	1.9037	0.0018867	--	--	--	--	Survival motor neuron protein (SMN)//Sodium / potassium ATPase beta chain	--
c39000_g2	52.4091	286.068	-2.0799	0.001895	GST-N-Metaxin-like protein [Daphnia pulex]	--	--	Failed axon connections homolog OS=Rattus norvegicus GN=Faxc PE=3 SV=1	Glutathione S-transferase, N-terminal domain//Glutathione S-transferase, N-terminal domain	Failed axon connections (fax) protein/glutathione S-transferase-like protein
c29775_g1	23.74	0	2.901	0.001897	--	--	--	--	Mitochondrial RNA binding protein MRP	--
c42641_g1	299.856	6.95424	2.872	0.0019079	hypothetical protein L798_11130 [Zootermopsis nevadensis]	--	--	PC-esterase domain-containing protein 1A OS=Homo sapiens GN=PCED1A PE=1 SV=1	Orexin receptor type 2	--
c22802_g1	30.3997	0	2.9047	0.0019119	--	--	--	--	BAF1 / ABF1 chromatin reorganising factor//Glycophorin A	--
c32610_g1	30.3997	0	2.9047	0.0019119	--	--	--	--	MMPL family	--
c23002_g2	15.9672	0	2.884	0.001916	hypothetical protein KGM_22454 [Danaus plexippus]	Drosophila persimilis GL20757 (Dper\GL20757), mRNA	chitinase	Chitotriosidase-1 OS=Homo sapiens GN=CHIT1 PE=1 SV=1	Glycosyl hydrolases family 18//Chitin binding Peritrophin-A domain	Chitinase
c42493_g1	6178.42	2635.61	1.1768	0.0019178	Cytohesin-1 [Zootermopsis nevadensis]	PREDICTED: Nasonia vitripennis cytohesin-1-like (LOC100115603), mRNA	cytohesin	Cytohesin-1 OS=Homo sapiens GN=CYTH1 PE=1 SV=1	Sec23/Sec24 trunk domain//Zinc knuckle//Albumin I//Sec7 domain//Urotensin II	Guanine nucleotide exchange factor Cytohesin, contains PH and Sec7 domains
c7734_g1	96.0286	249.322	-1.303	0.0019178	conserved hypothetical protein [Ixodes scapularis] >gi|215507865|gb|EEC17319.1| conserved hypothetical protein [Ixodes scapularis]	--	--	Protein asunder homolog OS=Homo sapiens GN=ASUN PE=1 SV=2	--	--
c31156_g1	4386.73	0	2.9136	0.0019268	thrombospondin II [Penaeus monodon]	--	--	--	Chitin binding Peritrophin-A domain//Gyrovirus capsid protein (VP1)	--
c30433_g2	59.2617	10.1791	2.1313	0.0019334	hypothetical protein DAPPUDRAFT_43397 [Daphnia pulex]	--	low density lipoprotein-related protein 2	Low-density lipoprotein receptor-related protein 2 OS=Rattus norvegicus GN=Lrp2 PE=1 SV=1	Low-density lipoprotein receptor domain class A//EGF-like domain//Calcium-binding EGF domain	Low-density lipoprotein receptors containing Ca2+-binding EGF-like domains
c44540_g1	182.678	28.3215	2.2125	0.0019763	Anoctamin-10 [Zootermopsis nevadensis]	--	--	Anoctamin-10 OS=Homo sapiens GN=ANO10 PE=1 SV=2	--	Protein required for meiotic chromosome segregation
c39759_g1	20.1883	131.244	-2.2143	0.0020042	type I iodothyronine deiodinase, partial [Meleagris gallopavo]	--	type II thyroxine 5'-deiodinase	Type I iodothyronine deiodinase (Fragment) OS=Gallus gallus GN=DIO1 PE=2 SV=3	Iodothyronine deiodinase	--
c44992_g1	1230.73	632.872	0.93386	0.0020339	Transient receptor potential cation channel [Zootermopsis nevadensis]	--	transient receptor potential cation channel subfamily M member 7	Transient receptor potential cation channel trpm OS=Drosophila melanogaster GN=Trpm PE=1 SV=1	Ion transport protein//Pleurocidin family	Ca2+/Mg2+-permeable cation channels (LTRPC family)
c37641_g1	50.3015	1.83403	2.7921	0.0020339	PiggyBac transposable element-derived protein 4 [Harpegnathos saltator]	--	--	PiggyBac transposable element-derived protein 4 OS=Homo sapiens GN=PGBD4 PE=2 SV=3	REV protein (anti-repression trans-activator protein)//B-box zinc finger	--
c44668_g3	8.78951	49.764	-2.1019	0.0020436	--	--	--	--	Ryanodine Receptor TM 4-6	--
c24444_g1	567.857	2247.22	-1.7762	0.0020586	predicted protein [Nematostella vectensis] >gi|156214478|gb|EDO35464.1| predicted protein [Nematostella vectensis]	Lytechinus pictus late histone H1 gene	histone H1/5	Histone H1.0-B OS=Xenopus laevis GN=h1f0-b PE=1 SV=1	linker histone H1 and H5 family//Histone H1-like nucleoprotein HC2//ThiF family//Homeobox KN domain	Histone H1
c40477_g1	41.184	6.86228	2.146	0.0020838	hypothetical protein DAPPUDRAFT_194440 [Daphnia pulex]	--	--	Protein msta, isoform B OS=Drosophila melanogaster GN=msta PE=3 SV=2	SET domain	Predicted histone tail methylase containing SET domain
c34936_g1	3.85747	44.4765	-2.5398	0.0020911	SJCHGC01615 protein [Schistosoma japonicum]	--	--	--	Reverse transcriptase (RNA-dependent DNA polymerase)	--
c15440_g1	1.09387	19.104	-2.6484	0.0021472	--	--	--	--	MoaC family	--
c19050_g1	40.2252	3.19423	2.5749	0.0021582	Cubilin [Zootermopsis nevadensis]	--	--	Cubilin OS=Canis familiaris GN=CUBN PE=1 SV=1	--	Cubilin, multiligand receptor mediating cobalamin absorption
c43820_g1	110.249	572.135	-2.0305	0.0021724	hypothetical protein DAPPUDRAFT_313761 [Daphnia pulex]	--	--	Kelch-like protein 8 OS=Homo sapiens GN=KLHL8 PE=1 SV=4	Kelch motif//Kelch motif//BTB/POZ domain	Proteins containing BTB/POZ and Kelch domains, involved in regulatory/signal transduction processes
c46923_g1	3940.12	1772.41	1.1084	0.0021758	M-type lectin [Marsupenaeus japonicus]	Marsupenaeus japonicus M-type lectin mRNA, complete cds	mannosyl-oligosaccharide alpha-1,2-mannosidase	Endoplasmic reticulum mannosyl-oligosaccharide 1,2-alpha-mannosidase OS=Mus musculus GN=Man1b1 PE=2 SV=1	Glycosyl hydrolase family 47//Dockerin type I repeat//Translation initiation factor IF-3, C-terminal domain//Rhodopsin-like GPCR transmembrane domain	1, 2-alpha-mannosidase
c41130_g1	1062.66	552.687	0.91882	0.0021783	hypothetical protein LOTGIDRAFT_234377 [Lottia gigantea] >gi|556100125|gb|ESO88777.1| hypothetical protein LOTGIDRAFT_234377 [Lottia gigantea]	--	--	Nuclear-interacting partner of ALK OS=Mus musculus GN=Zc3hc1 PE=1 SV=1	Iron dependent repressor, metal binding and dimerisation domain//RNA polymerase Rpb1 C-terminal repeat//C3HC zinc finger-like	--
c46605_g1	525.979	256.031	1.0063	0.0021822	short gastrulation protein [Parhyale hawaiensis]	--	--	Dorsal-ventral patterning protein Sog OS=Drosophila melanogaster GN=sog PE=1 SV=1	von Willebrand factor type C domain//PHD-finger	--
c41690_g1	252.874	0	2.8863	0.0021822	hypothetical protein DAPPUDRAFT_42141 [Daphnia pulex]	--	--	Peroxidasin OS=Xenopus tropicalis GN=pxdn PE=2 SV=1	Animal haem peroxidase	Peroxidase/oxygenase
c38433_g2	1198.65	483.983	1.2445	0.0021841	PREDICTED: protein angel isoform X2 [Tribolium castaneum]	--	--	Protein angel homolog 2 OS=Homo sapiens GN=ANGEL2 PE=1 SV=1	--	Transcriptional effector CCR4-related protein
c39701_g1	1873.29	933.582	0.9752	0.0022197	PL10A [Fenneropenaeus chinensis]	Fenneropenaeus chinensis PL10A mRNA, complete cds	--	--	--	--
c15214_g1	23.7014	0.473834	2.8181	0.0022197	--	--	--	--	FtsH Extracellular	--
c43783_g1	1097.37	376.157	1.4412	0.0022202	--	--	--	--	Porphobilinogen deaminase, dipyromethane cofactor binding domain	--
c37471_g1	736.567	55.6927	2.6114	0.0022207	prophenoloxidase-activating enzyme 2a [Penaeus monodon]	--	--	Venom serine protease Bi-VSP OS=Bombus ignitus PE=1 SV=1	Trypsin	Trypsin
c45172_g2	592.473	39.9974	2.6501	0.0022695	AGAP007146-PA [Anopheles gambiae str. PEST] >gi|158286193|ref|XP_001688045.1| AGAP007146-PB [Anopheles gambiae str. PEST] >gi|116132360|gb|EAA04250.3| AGAP007146-PA [Anopheles gambiae str. PEST] >gi|157020351|gb|EDO64694.1| AGAP007146-PB [Anopheles gambiae str. PEST]	--	--	UPF0389 protein GA21628 OS=Drosophila pseudoobscura pseudoobscura GN=GA21628 PE=3 SV=2	--	--
c44357_g1	1793.7	335.935	2.0529	0.0022822	PREDICTED: multidrug resistance-associated protein 1 isoform X4 [Nasonia vitripennis]	Phaseolus vulgaris Mrp1 gene for multidrug resistance-associated protein 1, exons 1-11	ATP-binding cassette, subfamily C (CFTR/MRP), member 1	Multidrug resistance-associated protein 1 OS=Macaca fascicularis GN=ABCC1 PE=2 SV=1	Protein of unknown function, DUF258//Zeta toxin//Anaphylotoxin-like domain//Dynamin family//50S ribosome-binding GTPase//ABC transporter transmembrane region//Type II/IV secretion system protein//ABC transporter//Miro-like protein	Multidrug resistance-associated protein/mitoxantrone resistance protein, ABC superfamily
c42524_g1	7826	2314.4	1.6075	0.0022855	suppressor of cytokine signaling-2 like protein [Marsupenaeus japonicus]	Marsupenaeus japonicus mRNA for suppressor of cytokine signaling-2 like protein, complete cds	suppressor of cytokine signaling 2	Cytokine-inducible SH2-containing protein OS=Gallus gallus GN=CISH PE=2 SV=1	SH2 domain//SOCS box	Cytokine-inducible SH2 protein
c30723_g1	379.439	154.014	1.2378	0.0023043	hypothetical protein LOTGIDRAFT_212296 [Lottia gigantea] >gi|556114124|gb|ESP02776.1| hypothetical protein LOTGIDRAFT_212296 [Lottia gigantea]	--	--	Protein lifeguard 1 OS=Homo sapiens GN=GRINA PE=2 SV=1	--	N-methyl-D-aspartate receptor glutamate-binding subunit
c41961_g1	14.6996	181.028	-2.5729	0.002312	hypothetical protein DAPPUDRAFT_196036 [Daphnia pulex]	--	--	Chorion peroxidase OS=Anopheles gambiae GN=pxt PE=2 SV=3	Animal haem peroxidase//AsnC-type helix-turn-helix domain	Peroxidase/oxygenase
c24129_g1	1129.03	2233.48	-0.95621	0.0023178	hypothetical protein DAPPUDRAFT_262658 [Daphnia pulex]	--	--	--	Phosphofructokinase	--
c46600_g1	1497.36	419.488	1.6655	0.0023186	PREDICTED: LOW QUALITY PROTEIN: zinc finger protein 729 [Bos taurus]	PREDICTED: Bos taurus zinc finger protein 347-like (LOC101902441), mRNA	--	Zinc finger protein 208 OS=Homo sapiens GN=ZNF208 PE=2 SV=2	Zinc finger, C2H2 type//DNA-binding 11 kDa phosphoprotein//Thrombomodulin like fifth domain, EGF-like//Cyclin-dependent kinase 5 activator protein//CLIP, MHC2 interacting	--
c28468_g2	123.684	49.8394	1.2454	0.002327	hypothetical protein Phum_PHUM420770 [Pediculus humanus corporis] >gi|212513991|gb|EEB16389.1| hypothetical protein Phum_PHUM420770 [Pediculus humanus corporis]	--	--	--	--	--
c46692_g1	754.711	2414.85	-1.5456	0.0023635	PREDICTED: uncharacterized protein LOC100370505 [Saccoglossus kowalevskii]	--	--	--	Reverse transcriptase (RNA-dependent DNA polymerase)//Integrase core domain	--
c40002_g2	113.443	5.05891	2.7454	0.0023645	Latrophilin-3 [Zootermopsis nevadensis]	PREDICTED: Megachile rotundata latrophilin Cirl-like (LOC100878040), mRNA	latrophilin 3	Latrophilin-3 OS=Homo sapiens GN=LPHN3 PE=1 SV=2	Latrophilin/CL-1-like GPS domain//7 transmembrane receptor (Secretin family)	G protein-coupled receptors
c42627_g1	2452.69	948.832	1.2962	0.0023691	hypothetical protein SINV_11790 [Solenopsis invicta]	--	protein sprouty homolog 2	Protein sprouty homolog 2 OS=Mus musculus GN=Spry2 PE=2 SV=1	Sprouty protein (Spry)//CDC45-like protein	--
c38981_g1	1493.37	334.869	1.8893	0.0023717	PREDICTED: protein GDAP2 homolog [Tribolium castaneum]	--	--	Protein GDAP2 homolog OS=Drosophila melanogaster GN=CG18812 PE=2 SV=1	DHHC palmitoyltransferase	Hismacro and SEC14 domain-containing proteins
c22276_g1	2.20703	22.8334	-2.4616	0.0023882	--	--	--	--	4Fe-4S binding domain	--
c44892_g1	328.784	91.1663	1.6755	0.0024115	--	--	--	--	Type I restriction modification DNA specificity domain//Vitamin-D-receptor interacting Mediator subunit 4	--
c72498_g1	10.9001	45.3156	-1.8151	0.0024758	PREDICTED: putative proline-rich protein 21 [Pongo abelii]	--	--	--	--	--
c44844_g1	172.966	76.0816	1.136	0.0024758	AP-3 complex subunit delta-1, putative [Ixodes scapularis] >gi|215498374|gb|EEC07868.1| AP-3 complex subunit delta-1, putative [Ixodes scapularis]	--	--	AP-3 complex subunit delta-1 OS=Mus musculus GN=Ap3d1 PE=1 SV=1	--	--
c38381_g2	290.618	1262.02	-1.8622	0.0024758	--	--	--	--	Homeobox associated leucine zipper//Septum formation initiator	--
c42427_g1	4458.5	1231.44	1.679	0.0024769	PREDICTED: ATP-binding cassette sub-family A member 3-like [Saccoglossus kowalevskii]	--	--	ATP-binding cassette sub-family A member 1 OS=Mus musculus GN=Abca1 PE=1 SV=4	--	Lipid exporter ABCA1 and related proteins, ABC superfamily
c44725_g1	97.1225	29.1606	1.5873	0.0024769	--	--	--	--	Tetrahydromethanopterin S-methyltransferase, subunit C//Sphingolipid Delta4-desaturase (DES)	--
c19007_g1	693.298	323.595	1.0597	0.0024897	hypothetical protein DAPPUDRAFT_300971 [Daphnia pulex]	--	--	Protein FAM151B OS=Homo sapiens GN=FAM151B PE=2 SV=2	--	--
c17512_g1	122.626	34.6626	1.6531	0.0024897	--	--	--	--	Ferroportin1 (FPN1)//Drosophila accessory gland-specific peptide 26Ab (Acp26Ab)	--
c45746_g1	72.3109	181.248	-1.2582	0.0024901	Translin [Zootermopsis nevadensis]	--	--	Translin OS=Gallus gallus GN=TSN PE=1 SV=1	Translin family	Translin family protein
c45172_g3	124.904	1.32954	2.8454	0.0024901	growth and transformation-dependent protein [Culex quinquefasciatus] >gi|167878178|gb|EDS41561.1| growth and transformation-dependent protein [Culex quinquefasciatus]	--	--	UPF0389 protein GA21628 OS=Drosophila pseudoobscura pseudoobscura GN=GA21628 PE=3 SV=2	--	--
c36385_g1	1090.48	293.155	1.7069	0.0025173	hypothetical protein CAPTEDRAFT_179575 [Capitella teleta]	--	folliculin	Folliculin OS=Xenopus tropicalis GN=flcn PE=2 SV=1	--	LST7 amino acid permease Golgi transport protein
c42343_g1	349.979	2583.58	-2.2931	0.0025296	alpha 2 macroglobulin [Litopenaeus vannamei]	Litopenaeus vannamei alpha 2 macroglobulin mRNA, complete cds	--	Alpha-1-inhibitor 3 OS=Rattus norvegicus GN=A1i3 PE=1 SV=1	A-macroglobulin receptor//MG2 domain//Alpha-2-macroglobulin family//A-macroglobulin complement component	Alpha-macroglobulin
c37803_g1	14.1817	0.443181	2.7263	0.0025296	--	--	--	--	E1-E2 ATPase	--
c30490_g1	110.136	287.608	-1.3078	0.0025397	hypothetical protein BRAFLDRAFT_99018 [Branchiostoma floridae] >gi|229294715|gb|EEN65369.1| hypothetical protein BRAFLDRAFT_99018 [Branchiostoma floridae]	--	--	Uncharacterized protein y4mH OS=Rhizobium sp. (strain NGR234) GN=NGR_a02510 PE=4 SV=1	TatD related DNase//Amidohydrolase	--
c18709_g1	666.743	332.966	0.97152	0.0025481	PREDICTED: cell division cycle protein 123 homolog [Callorhinchus milii]	--	--	Cell division cycle protein 123 homolog OS=Rattus norvegicus GN=Cdc123 PE=1 SV=1	--	Uncharacterized conserved protein
c42127_g1	398.522	110.025	1.6782	0.002555	Sodium- and chloride-dependent glycine transporter 1, partial [Stegodyphus mimosarum]	Orconectes immunis high-affinity dopamine transporter protein (DAT) mRNA, partial cds	solute carrier family 6 (neurotransmitter transporter, amino acid) member 5/7/9/14	Sodium- and chloride-dependent glycine transporter 1 OS=Homo sapiens GN=SLC6A9 PE=2 SV=3	Sphingolipid Delta4-desaturase (DES)//Sodium:neurotransmitter symporter family	Sodium-neurotransmitter symporter
c36803_g1	2663.3	0.886361	2.8502	0.002555	ovarian peritrophin [Fenneropenaeus merguiensis]	--	--	--	Chitin binding Peritrophin-A domain	--
c45091_g3	639.73	75.4737	2.3791	0.002555	alpha glucosidase [Litopenaeus vannamei]	--	--	--	--	--
c42071_g1	46.4826	0.917015	2.8076	0.0025741	PREDICTED: homeotic protein spalt-major-like isoform X4 [Tribolium castaneum]	--	--	Homeotic protein spalt-major OS=Drosophila melanogaster GN=salm PE=1 SV=3	FYVE zinc finger//Zinc finger, C2H2 type//BED zinc finger	Transcriptional repressor SALM
c36199_g1	1396.62	755.408	0.86576	0.0025774	PREDICTED: poly [ADP-ribose] polymerase 2-like isoform 2 [Oryzias latipes]	Trichinella spiralis poly [ADP-ribose] polymerase (Tsp_07629) mRNA, complete cds	poly	Poly [ADP-ribose] polymerase 2 OS=Mus musculus GN=Parp2 PE=1 SV=3	Poly(ADP-ribose) polymerase, regulatory domain//Poly(ADP-ribose) polymerase catalytic domain	NAD+ ADP-ribosyltransferase Parp, required for poly-ADP ribosylation of nuclear proteins
c36444_g1	266.213	0	2.848	0.0025774	PREDICTED: agrin-like [Hydra vulgaris]	--	--	Four-domain proteases inhibitor OS=Melithaea caledonica PE=1 SV=1	Kazal-type serine protease inhibitor domain//Kazal-type serine protease inhibitor domain	FOG: Kazal-type serine protease inhibitor domain
c45309_g2	4755.25	1186.43	1.7821	0.0025928	--	--	--	--	Defensin-like peptide family	--
c37633_g1	271.203	0.443181	2.8462	0.0025957	--	--	--	--	Subunit 17 of Mediator complex	--
c44027_g1	995.012	584.702	0.75329	0.0026241	PREDICTED: mitogen-activated protein kinase kinase kinase 10-like isoform X2 [Apis dorsata]	PREDICTED: Oryctolagus cuniculus mitogen-activated protein kinase kinase kinase 11 (LOC100356691), mRNA	mitogen-activated protein kinase kinase kinase 9	Mitogen-activated protein kinase kinase kinase 9 OS=Mus musculus GN=Map3k9 PE=2 SV=2	Protein kinase domain//Protein tyrosine kinase//SH3 domain	Tyrosine kinase specific for activated (GTP-bound) p21cdc42Hs
c37359_g1	258.94	522.225	-0.9811	0.0026303	L-type lectin [Marsupenaeus japonicus]	Marsupenaeus japonicus L-type lectin mRNA, complete cds	lectin, mannose-binding 2	VIP36-like protein OS=Homo sapiens GN=LMAN2L PE=1 SV=1	Legume lectin domain//Legume-like lectin family	Lectin VIP36, involved in the transport of glycoproteins carrying high mannose-type glycans
c43436_g1	142.955	11.2188	2.5717	0.0026334	PREDICTED: organic cation transporter protein-like [Musca domestica]	--	--	Organic cation transporter protein OS=Drosophila melanogaster GN=Orct PE=1 SV=1	Major Facilitator Superfamily//Sugar (and other) transporter	Synaptic vesicle transporter SVOP and related transporters (major facilitator superfamily)
c41547_g2	151.924	0	2.8427	0.0026347	sugar transporter 12 [Nilaparvata lugens]	--	--	Facilitated trehalose transporter Tret1-2 homolog OS=Drosophila simulans GN=Tret1-2 PE=3 SV=1	Major Facilitator Superfamily//Sugar (and other) transporter	Predicted transporter (major facilitator superfamily)
c42427_g2	8775.12	2569.99	1.6147	0.0026347	hypothetical protein LOTGIDRAFT_221435 [Lottia gigantea] >gi|556096559|gb|ESO85211.1| hypothetical protein LOTGIDRAFT_221435 [Lottia gigantea]	--	ATP-binding cassette, subfamily A (ABC1), member 3	ATP-binding cassette sub-family A member 3 OS=Homo sapiens GN=ABCA3 PE=1 SV=2	SRP54-type protein, GTPase domain//Protein of unknown function, DUF258//ATP synthase alpha/beta family, nucleotide-binding domain//Frataxin-like domain//ABC transporter	Lipid exporter ABCA1 and related proteins, ABC superfamily
c45248_g1	241.317	71.2206	1.606	0.0026347	hypothetical protein L798_10158, partial [Zootermopsis nevadensis]	--	collagen, type IX, alpha	Collagen alpha-1(IX) chain OS=Homo sapiens GN=COL9A1 PE=1 SV=3	--	Collagens (type IV and type XIII), and related proteins
c46191_g1	13.1457	49.3655	-1.7143	0.0026472	--	--	--	--	Late 100kD protein	--
c42879_g2	3667.2	2054.05	0.81845	0.0026475	Rho GTPase-activating protein [Cerapachys biroi]	--	--	Rho GTPase-activating protein 21 OS=Homo sapiens GN=ARHGAP21 PE=1 SV=1	PDZ domain (Also known as DHR or GLGF)//RhoGAP domain//PDZ domain	Predicted Rho GTPase-activating protein
c8310_g1	482.852	242.153	0.96627	0.0026738	Protein CED-10, isoform a [Caenorhabditis elegans] >gi|351049957|emb|CCD64024.1| Protein CED-10, isoform a [Caenorhabditis elegans]	PREDICTED: Ornithorhynchus anatinus ras-related C3 botulinum toxin substrate 2-like (LOC100092844), mRNA	Ras-related C3 botulinum toxin substrate 1	Ras-related protein ced-10 OS=Caenorhabditis elegans GN=ced-10 PE=1 SV=2	ADP-ribosylation factor family//Protein of unknown function (DUF2741)//Ras family//Miro-like protein	Ras-related small GTPase, Rho type
c34737_g1	3515.92	6198.54	-0.80137	0.0026843	AGAP009142-PA [Anopheles gambiae str. PEST] >gi|157013736|gb|EAA43387.4| AGAP009142-PA [Anopheles gambiae str. PEST]	--	--	RNA-binding protein Rsf1 OS=Drosophila melanogaster GN=Rsf1 PE=1 SV=1	Stanniocalcin family//RNA recognition motif. (a.k.a. RRM, RBD, or RNP domain)	Alternative splicing factor SRp20/9G8 (RRM superfamily)
c44406_g2	74.0355	15.0235	1.9718	0.0026891	--	--	--	--	Omega-atracotoxin	--
c41884_g3	2.7829	66.7888	-2.7256	0.0026913	alpha2 macroglobulin isoform 3 [Fenneropenaeus chinensis]	Fenneropenaeus chinensis alpha2 macroglobulin isoform 3 mRNA, partial cds	alpha-2-macroglobulin	Alpha-2-macroglobulin OS=Pongo abelii GN=A2M PE=2 SV=1	A-macroglobulin complement component	Alpha-macroglobulin
c39244_g1	417.767	51.6147	2.3463	0.0026913	--	--	--	--	Predicted permease YjgP/YjgQ family	--
c44958_g2	429.307	29.9882	2.6134	0.0027067	multidrug resistance protein 2 (atp-binding cassette protein c) [Anopheles darlingi]	--	ATP-binding cassette, subfamily C (CFTR/MRP), member 3	Multidrug resistance-associated protein 1 OS=Gallus gallus GN=ABCC1 PE=2 SV=1	Miro-like protein//50S ribosome-binding GTPase//Dynamin family//Type II/IV secretion system protein//ABC transporter//ABC transporter transmembrane region//Phage X family//Protein of unknown function, DUF258//Zeta toxin	Multidrug resistance-associated protein/mitoxantrone resistance protein, ABC superfamily
c47026_g2	441.404	778.086	-0.80119	0.0027069	hypothetical protein BRAFLDRAFT_114510 [Branchiostoma floridae] >gi|229289811|gb|EEN60495.1| hypothetical protein BRAFLDRAFT_114510 [Branchiostoma floridae]	--	--	Zinc finger protein-like 1 OS=Xenopus tropicalis GN=zfpl1 PE=2 SV=1	RING-H2 zinc finger//Ring finger domain	Predicted E3 ubiquitin ligase
c37987_g1	297.131	2.81235	2.8296	0.0027074	Band 4.1-like protein 4, partial [Zootermopsis nevadensis]	PREDICTED: Megachile rotundata band 4.1-like protein 4A-like (LOC100878771), mRNA	--	Band 4.1-like protein 4A OS=Homo sapiens GN=EPB41L4A PE=1 SV=2	Hantavirus glycoprotein G1	FERM domain protein EHM2
c27339_g2	58.573	0.947668	2.8049	0.0027802	F-box/LRR-repeat protein 7, partial [Stegodyphus mimosarum]	Anopheles gambiae str. PEST AGAP003285-PA (AgaP_AGAP003285) mRNA, complete cds	F-box and leucine-rich repeat protein 7	F-box/LRR-repeat protein 7 OS=Mus musculus GN=Fbxl7 PE=1 SV=1	F-box domain//Leucine Rich Repeat	Leucine rich repeat proteins, some proteins contain F-box
c31659_g2	43.5068	4.58507	2.4207	0.0027833	unnamed protein product, partial [Oncorhynchus mykiss]	PREDICTED: Pseudopodoces humilis uncharacterized LOC102101804 (LOC102101804), mRNA	--	Zinc finger protein 536 OS=Homo sapiens GN=ZNF536 PE=1 SV=3	BED zinc finger//Zinc finger, C2H2 type//Coiled coil	FOG: Zn-finger
c38956_g1	2294.62	3792.3	-0.7131	0.0027936	hypothetical protein BRAFLDRAFT_119025 [Branchiostoma floridae] >gi|229280658|gb|EEN51424.1| hypothetical protein BRAFLDRAFT_119025 [Branchiostoma floridae]	--	all-trans-retinol 13,14-reductase	Putative all-trans-retinol 13,14-reductase OS=Danio rerio GN=retsat PE=2 SV=1	Glucose inhibited division protein A//FAD dependent oxidoreductase//GMC oxidoreductase//Flavin containing amine oxidoreductase//3-hydroxyacyl-CoA dehydrogenase, NAD binding domain//Pyridine nucleotide-disulphide oxidoreductase//Pyridine nucleotide-disulphide oxidoreductase	Phytoene desaturase
c16199_g1	13.5865	63.5946	-1.9218	0.0028225	--	--	--	--	Auxin response factor	--
c42388_g1	163.485	484.082	-1.4546	0.0028281	--	--	--	--	Transforming growth factor beta like domain	--
c17918_g1	1527	2842.56	-0.87455	0.0028305	PREDICTED: NHP2-like protein 1 homolog [Nasonia vitripennis]	PREDICTED: Oreochromis niloticus NHP2-like protein 1-like (LOC100708852), mRNA	U4/U6 small nuclear ribonucleoprotein SNU13	NHP2-like protein 1 OS=Xenopus tropicalis GN=nhp2l1 PE=2 SV=1	--	60S ribosomal protein 15.5kD/SNU13, NHP2/L7A family (includes ribonuclease P subunit p38), involved in splicing
c17007_g1	54.8313	0	2.8242	0.0028386	unnamed protein product [Oncorhynchus mykiss]	--	guanine nucleotide-binding protein subunit alpha-14	Guanine nucleotide-binding protein subunit alpha-14 OS=Xenopus laevis GN=gna14 PE=2 SV=1	Gtr1/RagA G protein conserved region//G-protein alpha subunit//L-fucose isomerase, C-terminal domain//ADP-ribosylation factor family	G protein subunit Galphaq/Galphay, small G protein superfamily
c72192_g1	54.8313	0	2.8242	0.0028386	--	--	--	--	Adenylate cyclase associated (CAP) N terminal	--
c36306_g1	8311.3	3799.83	1.0858	0.002862	tob protein [Riptortus pedestris]	PREDICTED: Bombus terrestris hypothetical protein LOC100648816 (LOC100648816), mRNA	protein Tob/BTG	Protein Tob1 OS=Mus musculus GN=Tob1 PE=1 SV=2	Surp module	Splicing factor 3a, subunit 1
c36525_g1	155.695	397.324	-1.2787	0.0028665	UDP-N-acetylglucosamine--dolichyl-phosphate N-acetylglucosaminephosphotransferase [Zootermopsis nevadensis]	--	UDP-N-acetylglucosamine--dolichyl-phosphate N-acetylglucosaminephosphotransferase	UDP-N-acetylglucosamine--dolichyl-phosphate N-acetylglucosaminephosphotransferase OS=Bos taurus GN=DPAGT1 PE=2 SV=1	Glycosyl transferase family 4	Glycosyltransferase
c45775_g3	738.905	292.464	1.2658	0.0028934	PREDICTED: transmembrane protein 19 isoform X1 [Acyrthosiphon pisum]	--	--	Transmembrane protein 19 OS=Homo sapiens GN=TMEM19 PE=2 SV=1	Integral membrane protein DUF92//Cytochrome c oxidase subunit VIc	Predicted membrane protein
c19077_g1	634.087	0	2.8211	0.0028987	--	--	--	--	DIRP	--
c26833_g1	225.661	426.211	-0.89366	0.0029057	PREDICTED: target of rapamycin complex subunit lst8-like [Apis florea] >gi|572312869|ref|XP_006622143.1| PREDICTED: target of rapamycin complex subunit lst8-like [Apis dorsata]	--	G protein beta subunit-like	Target of rapamycin complex subunit lst8 OS=Danio rerio GN=mlst8 PE=2 SV=1	TUP1-like enhancer of split//WD domain, G-beta repeat	G-protein beta subunit-like protein (contains WD40 repeats)
c41378_g1	124.045	25.4925	1.9585	0.0029057	G-protein coupled receptor Mth2 [Camponotus floridanus]	PREDICTED: Nasonia vitripennis probable G-protein coupled receptor Mth-like 3-like (LOC100679521), mRNA	--	G-protein coupled receptor Mth2 OS=Drosophila yakuba GN=mth2 PE=3 SV=1	Methuselah N-terminus//7 transmembrane receptor (Secretin family)	--
c25141_g1	635.233	298.657	1.0497	0.0029535	beta-thymosin 5 [Pacifastacus leniusculus]	--	--	--	--	--
c37816_g1	66.2657	173.24	-1.3071	0.0029645	conserved hypothetical protein [Riptortus pedestris]	--	--	PITH domain-containing protein GA19395 OS=Drosophila pseudoobscura pseudoobscura GN=GA19395 PE=3 SV=1	--	Thioredoxin-like protein
c40206_g1	1735.46	781.86	1.1042	0.0029972	PREDICTED: OTU domain-containing protein 3 [Loxodonta africana]	--	OTU domain-containing protein 3	OTU domain-containing protein 3 OS=Homo sapiens GN=OTUD3 PE=1 SV=1	CUE domain	OTU (ovarian tumor)-like cysteine protease
c37696_g1	35.9818	109.643	-1.485	0.0030039	GD25631 [Drosophila simulans] >gi|194193609|gb|EDX07185.1| GD25631 [Drosophila simulans]	--	large subunit ribosomal protein L41, mitochondrial	39S ribosomal protein L41, mitochondrial OS=Drosophila melanogaster GN=mRpL41 PE=2 SV=1	D-glucuronyl C5-epimerase C-terminus	Mitochondrial ribosomal protein L27
c20944_g1	32.5458	0.947668	2.7408	0.0030404	--	--	--	--	Linker for activation of T-cells	--
c46226_g1	6668.03	3009.2	1.102	0.0030412	PREDICTED: protocadherin Fat 4 [Diaphorina citri]	--	--	Cadherin-23 OS=Homo sapiens GN=CDH23 PE=1 SV=2	ALIX V-shaped domain binding to HIV//Type II/IV secretion system protein//ABC transporter//Fibrinogen alpha/beta chain family//Transcription elongation factor, GreA/GreB, C-term//Guanylate kinase//Glycosyl transferase family 4//Cadherin domain//ATPase family associated with various cellular activities (AAA)//Mitochondrial proteolipid//Zeta toxin//Archaeal ATPase//RNA helicase	FOG: Cadherin repeats
c1231_g1	41059.8	1661	2.7265	0.0030524	nuclear autoantigenic sperm protein [Penaeus monodon]	Penaeus monodon nuclear autoantigenic sperm protein (NASP) mRNA, complete cds	nuclear autoantigenic sperm protein	Nuclear autoantigenic sperm protein OS=Homo sapiens GN=NASP PE=1 SV=2	Tetratricopeptide repeat//Tetratricopeptide repeat//Phospholipase D Active site motif//Tetratricopeptide repeat	Cell cycle-regulated histone H1-binding protein
c44838_g1	131.685	548.953	-1.815	0.0030577	scavenger receptor class B, croquemort type [Marsupenaeus japonicus]	--	--	Protein croquemort OS=Drosophila melanogaster GN=crq PE=1 SV=2	CD36 family	Plasma membrane glycoprotein CD36 and related membrane receptors
c46789_g1	890.905	321.755	1.3755	0.0030589	PREDICTED: 60 kDa SS-A/Ro ribonucleoprotein-like [Apis dorsata]	--	--	60 kDa SS-A/Ro ribonucleoprotein OS=Xenopus laevis GN=trove2 PE=1 SV=1	Poly(A) polymerase central domain//TROVE domain//P5-type ATPase cation transporter//DM DNA binding domain//XPG I-region	--
c46067_g1	750.43	368.871	0.99185	0.0030652	PAS domain-containing serine/threonine-protein kinase [Zootermopsis nevadensis]	--	PAS domain containing serine/threonine kinase	PAS domain-containing serine/threonine-protein kinase OS=Mus musculus GN=Pask PE=2 SV=3	Protein kinase domain//PAS fold//Lipopolysaccharide kinase (Kdo/WaaP) family//PAS domain//MatE//Protein tyrosine kinase	Signal transduction serine/threonine kinase with PAS/PAC sensor domain
c46242_g1	150.725	364.055	-1.2103	0.0030871	DnaJ-like protein subfamily C member 16 [Zootermopsis nevadensis]	--	DnaJ homolog subfamily C member 16	DnaJ homolog subfamily C member 16 OS=Rattus norvegicus GN=Dnajc16 PE=2 SV=1	Domain of unknown function (DUF750)//Thioredoxin//Saposin-like type B, region 1//CLIP, MHC2 interacting//AhpC/TSA family	Molecular chaperone (DnaJ superfamily)
c32533_g1	88.1237	234.666	-1.3285	0.0030951	hypothetical protein BRAFLDRAFT_123514 [Branchiostoma floridae] >gi|229276960|gb|EEN47761.1| hypothetical protein BRAFLDRAFT_123514 [Branchiostoma floridae]	--	--	Deleted in autism protein 1 homolog OS=Mus musculus PE=1 SV=2	--	--
c42426_g1	70.9692	6.06788	2.5126	0.0031089	--	--	--	--	Signal peptidase (SPase) II	--
c42874_g1	6157.03	3235.49	0.90351	0.0031223	Transportin-1 [Zootermopsis nevadensis]	--	--	Transportin-1 OS=Homo sapiens GN=TNPO1 PE=1 SV=2	Armadillo/beta-catenin-like repeat//Proteasome non-ATPase 26S subunit//Adaptin N terminal region//Importin-beta N-terminal domain//HEAT repeat	Nuclear transport receptor Karyopherin-beta2/Transportin (importin beta superfamily)
c35729_g1	20.1497	1.83403	2.4615	0.0031223	--	--	--	--	Cyclin-dependent kinase inhibitor//Transcription factor IIA, alpha/beta subunit	--
c34894_g1	92.5763	259.373	-1.3892	0.0031241	single WAP domain protein [Litopenaeus vannamei]	Litopenaeus vannamei single WAP domain protein mRNA, complete cds	--	--	WAP-type (Whey Acidic Protein) 'four-disulfide core'	--
c39702_g1	886.958	283.52	1.5145	0.0031442	hypothetical protein L798_05600 [Zootermopsis nevadensis]	--	nemo like kinase	Serine/threonine-protein kinase NLK OS=Canis familiaris GN=NLK PE=3 SV=1	Protein kinase domain//Protein tyrosine kinase//Cyclin-dependent kinase regulatory subunit	Mitogen-activated protein kinase
c34419_g1	19.0172	0.917015	2.6445	0.0031446	--	--	--	--	Allene oxide cyclase	--
c30827_g1	32.951	4.61573	2.2434	0.0031618	Protein msta, isoform B [Zootermopsis nevadensis]	--	--	Protein msta, isoform B OS=Drosophila melanogaster GN=msta PE=3 SV=2	SET domain	Predicted histone tail methylase containing SET domain
c42403_g1	6436.61	1610.71	1.7725	0.0031778	AGAP009649-PA [Anopheles gambiae str. PEST] >gi|157013918|gb|EAA13886.3| AGAP009649-PA [Anopheles gambiae str. PEST]	--	MFS transporter, ACS family, solute carrier family 17 (sodium-dependent inorganic phosphate cotransporter), other	Sialin OS=Homo sapiens GN=SLC17A5 PE=1 SV=2	Major Facilitator Superfamily//Prokaryotic cytochrome b561//ZIP Zinc transporter//Sugar (and other) transporter	Permease of the major facilitator superfamily
c8310_g2	1098.21	529.405	1.0168	0.0031806	PREDICTED: ras-related protein Rac1-like [Ceratitis capitata]	PREDICTED: Tursiops truncatus ras-related C3 botulinum toxin substrate 2 (rho family, small GTP binding protein Rac2), transcript variant 2 (RAC2), mRNA	Ras-related C3 botulinum toxin substrate 1	Ras-related protein Rac1 OS=Drosophila melanogaster GN=Rac1 PE=1 SV=2	Ras family//Miro-like protein	Ras-related small GTPase, Rho type
c42823_g2	1938.53	218.23	2.3853	0.0032059	hypothetical protein DAPPUDRAFT_48062 [Daphnia pulex]	--	solute carrier family 6 (neurotransmitter transporter, amino acid) member 5/7/9/14	Sodium-dependent nutrient amino acid transporter 1 OS=Drosophila mojavensis GN=NAAT1 PE=3 SV=2	Sodium:neurotransmitter symporter family	Sodium-neurotransmitter symporter
c40124_g1	315.513	667.224	-1.0414	0.0032241	F-box only protein 9 [Zootermopsis nevadensis]	--	F-box protein 9	F-box only protein 9 OS=Bos taurus GN=FBXO9 PE=2 SV=2	Nuclear transition protein 2//Rad4 beta-hairpin domain 1//F-box domain//Tetratricopeptide repeat	F-box protein FBX9
c42215_g1	268.589	86.8852	1.4996	0.0032951	--	Saccoglossus kowalevskii BAC CUGI_SK_BA 001B1 (Clemson University Genomics Institute SSK_Ba library (Acorn worm, Saccoglossus kowalevskii)) complete sequence	--	--	--	--
c35647_g1	37.748	6.95424	2.0455	0.0033287	--	--	--	--	Phage lysozyme	--
c33011_g1	36.4226	4.55442	2.3073	0.0033468	--	--	--	--	Apo-citrate lyase phosphoribosyl-dephospho-CoA transferase	--
c18256_g1	31.8958	2.33852	2.5471	0.0033817	Longitudinals lacking protein, isoforms A/B/D/L [Acromyrmex echinatior]	--	--	Protein bric-a-brac 2 OS=Drosophila melanogaster GN=bab2 PE=1 SV=2	BTB/POZ domain	Proteins containing BTB/POZ and Kelch domains, involved in regulatory/signal transduction processes
c46130_g1	11157.7	3765.77	1.4521	0.0033973	--	--	--	--	Rho termination factor, N-terminal domain//5' nucleotidase, deoxy (Pyrimidine), cytosolic type C protein (NT5C)//Chitin binding Peritrophin-A domain	--
c40651_g1	839.838	1387.88	-0.71264	0.0034157	cytosolic phospholipase A2 [Penaeus monodon]	Penaeus monodon cytosolic phospholipase A2 mRNA, complete cds	cytosolic phospholipase A2	Cytosolic phospholipase A2 OS=Equus caballus GN=PLA2G4A PE=2 SV=1	Lysophospholipase catalytic domain//Cytochrome b562//C2 domain	Lysophospholipase
c40517_g2	153.122	70.992	1.0665	0.0034302	PREDICTED: UHRF1-binding protein 1 [Microplitis demolitor]	--	--	UHRF1-binding protein 1-like OS=Xenopus laevis GN=uhrf1bp1l PE=2 SV=1	GRB2-binding adapter (GAPT)	Uncharacterized conserved protein
c45544_g1	110.921	45.7281	1.2137	0.0034358	--	--	--	--	Polysaccharide deacetylase	--
c37789_g1	2136.83	0.473834	2.7818	0.0034447	C-type lectin 6 [Fenneropenaeus chinensis]	Fenneropenaeus chinensis C-type lectin 6 mRNA, complete cds	--	--	Lectin C-type domain	--
c8378_g1	130.945	1295.04	-2.432	0.0035134	single VWC domain protein 5 [Litopenaeus vannamei]	Litopenaeus vannamei single VWC domain protein 5 mRNA, complete cds	--	--	--	--
c29923_g1	31.5321	0	2.7739	0.003527	EAA5, putative [Ixodes scapularis] >gi|215509677|gb|EEC19130.1| EAA5, putative [Ixodes scapularis]	--	--	Glutamate receptor OS=Lymnaea stagnalis PE=2 SV=1	Ligand-gated ion channel//Ligated ion channel L-glutamate- and glycine-binding site//Bacterial extracellular solute-binding proteins, family 3//Molybdopterin oxidoreductase Fe4S4 domain	Glutamate-gated AMPA-type ion channel receptor subunit GluR2 and related subunits
c42912_g1	8225.8	1475.95	2.0654	0.0035311	Group XV phospholipase A2, partial [Stegodyphus mimosarum]	--	lysophospholipase III	Group XV phospholipase A2 OS=Homo sapiens GN=PLA2G15 PE=1 SV=2	Translocation protein Sec62//PGAP1-like protein//Lecithin:cholesterol acyltransferase	Lecithin:cholesterol acyltransferase (LCAT)/Acyl-ceramide synthase
c44799_g1	1432.92	611.307	1.1715	0.0035318	PREDICTED: similar to Zinc finger protein 271 (Zinc finger protein 7) (HZF7) (Zinc finger protein ZNFphex133) (Epstein-Barr virus-induced zinc finger protein) (ZNF-EB) (CT-ZFP48) (Zinc finger protein [Bathycoccus prasinos] >gi|412987719|emb|CCO20554.1| PREDICTED: similar to Zinc finger protein 271 (Zinc finger protein 7) (HZF7) (Zinc finger protein ZNFphex133) (Epstein-Barr virus-induced zinc fin…	--	KRAB domain-containing zinc finger protein	Zinc finger protein 782 OS=Homo sapiens GN=ZNF782 PE=2 SV=1	Zinc finger, C2H2 type//THAP domain	--
c30915_g1	21.9159	130.272	-2.113	0.0035488	--	--	--	--	Translocation protein Sec62	--
c44504_g2	238.679	22.3902	2.4627	0.003576	hypothetical protein CAPTEDRAFT_211919 [Capitella teleta]	--	--	--	Alcohol acetyltransferase	--
c64915_g1	17.3861	0.473834	2.6963	0.0035899	--	--	--	--	Chitin recognition protein	--
c34835_g1	310.014	1927.82	-2.1478	0.0036008	PREDICTED: arylsulfatase D [Otolemur garnettii]	--	arylsulfatase D/F/H	Arylsulfatase D OS=Homo sapiens GN=ARSD PE=1 SV=2	Sulfatase	--
c44770_g1	1229.74	648.112	0.89907	0.0036102	Leucine-rich repeat-containing protein 68 [Zootermopsis nevadensis]	--	protein phosphatase 1 regulatory subunit 37	Protein phosphatase 1 regulatory subunit 37 OS=Danio rerio GN=ppp1r37 PE=2 SV=1	Pestivirus NS3 polyprotein peptidase S31//Leucine Rich Repeat//Zfx / Zfy transcription activation region	--
c19631_g1	566.346	1435.66	-1.2674	0.0036287	MIP27310p [Drosophila melanogaster]	--	aldehyde dehydrogenase (NAD+)	Aldehyde dehydrogenase, dimeric NADP-preferring OS=Homo sapiens GN=ALDH3A1 PE=1 SV=3	Aldehyde dehydrogenase family	Aldehyde dehydrogenase
c35323_g1	419.796	775.181	-0.86294	0.0036379	PREDICTED: histone deacetylase complex subunit SAP18-like [Bombus impatiens] >gi|380029354|ref|XP_003698340.1| PREDICTED: histone deacetylase complex subunit SAP18-like isoform 1 [Apis florea] >gi|380029356|ref|XP_003698341.1| PREDICTED: histone deacetylase complex subunit SAP18-like isoform 2 [Apis florea] >gi|383857188|ref|XP_003704087.1| PREDICTED: histone deacetylase complex subunit SAP18-lik…	--	histone deacetylase complex subunit SAP18	Histone deacetylase complex subunit SAP18 OS=Drosophila melanogaster GN=Bin1 PE=1 SV=1	--	Transcriptional co-repressor component
c15107_g1	3873.18	2148.4	0.83072	0.0036596	hypothetical protein L798_14504, partial [Zootermopsis nevadensis]	Drosophila yakuba GE11763 (Dyak\GE11763), mRNA	protein TIF31	Clustered mitochondria protein homolog OS=Culex quinquefasciatus GN=CPIJ001445 PE=3 SV=1	Tetratricopeptide repeat//Tetratricopeptide repeat	Uncharacterized protein CLU1/cluA/TIF31 involved in mitochondrial morphology/distribution, also found associated with eIF-3
c42859_g2	151.725	33.1045	1.8961	0.0036834	--	--	--	--	Bowman-Birk serine protease inhibitor family	--
c37096_g1	4498.53	1878.88	1.1974	0.0037299	--	--	--	--	EF hand//EF-hand domain pair//Tar ligand binding domain homologue//EF hand//EF-hand domain	--
c26481_g1	0	16.261	-2.7417	0.0037331	hypothetical protein LOTGIDRAFT_160924 [Lottia gigantea] >gi|556106506|gb|ESO95158.1| hypothetical protein LOTGIDRAFT_160924 [Lottia gigantea]	--	--	--	--	--
c43460_g1	46.2674	183.094	-1.7564	0.0037396	conserved hypothetical protein [Ixodes scapularis] >gi|215505563|gb|EEC15057.1| conserved hypothetical protein [Ixodes scapularis]	--	--	--	Divergent AAA domain	--
c37227_g1	404.788	220.343	0.85582	0.0037407	--	--	--	--	Origin of replication binding protein	--
c5546_g1	21.9931	1.83403	2.477	0.0037532	--	--	--	--	Delta serrate ligand	--
c23273_g1	14.1624	0.473834	2.6546	0.0038784	hypothetical protein M959_06980, partial [Chaetura pelagica]	--	--	--	FAD-binding domain//Dockerin type I repeat	--
c42921_g1	1489.36	542.146	1.3624	0.003893	scavenger receptor class B member, putative [Pediculus humanus corporis] >gi|212517471|gb|EEB19359.1| scavenger receptor class B member, putative [Pediculus humanus corporis]	--	--	Lysosome membrane protein 2 OS=Rattus norvegicus GN=Scarb2 PE=1 SV=2	Sulfate transporter family//CD36 family	Plasma membrane glycoprotein CD36 and related membrane receptors
c35226_g1	1510.65	845.65	0.81799	0.0039687	PREDICTED: protoheme IX farnesyltransferase, mitochondrial-like [Aplysia californica]	--	protoheme IX farnesyltransferase	Protoheme IX farnesyltransferase, mitochondrial OS=Mus musculus GN=Cox10 PE=2 SV=1	UbiA prenyltransferase family//Herpesvirus UL55 protein	Heme A farnesyltransferase
c41698_g2	4427.39	1332.92	1.5755	0.0039803	sodium/hydrogen exchanger [Carcinus maenas]	Carcinus maenas sodium/hydrogen exchanger (NHE) mRNA, complete cds	solute carrier family 9 (sodium/hydrogen exchanger), member 3	Sodium/hydrogen exchanger 2 OS=Rattus norvegicus GN=Slc9a2 PE=1 SV=1	Sodium/hydrogen exchanger family	Sodium/hydrogen exchanger protein
c32933_g1	3263.44	1521.15	1.0587	0.0039841	AGAP003644-PA [Anopheles gambiae str. PEST] >gi|55241118|gb|EAA08943.2| AGAP003644-PA [Anopheles gambiae str. PEST]	--	small subunit ribosomal protein S11	28S ribosomal protein S11, mitochondrial OS=Bos taurus GN=MRPS11 PE=1 SV=2	TonB-dependent Receptor Plug Domain//Ribosomal protein S11//Ribosomal L18p/L5e family	Mitochondrial/chloroplast ribosomal protein S11
c44858_g1	433.773	116.798	1.6922	0.0040078	--	--	--	--	Translation initiation factor 1A / IF-1	--
c44305_g2	835.919	468.21	0.81727	0.0040138	MIP12186p [Drosophila melanogaster]	--	--	Protein disabled OS=Drosophila melanogaster GN=Dab PE=1 SV=2	Motilin/ghrelin//Phosphotyrosine-binding domain//Phosphotyrosine interaction domain (PTB/PID)//Vps54-like protein	Adaptor protein Disabled
c29951_g1	23.4892	3.63741	2.15	0.0040873	--	--	--	--	CDC45-like protein	--
c44932_g1	1155.67	2046.06	-0.80593	0.0041168	Mitochondrial carrier-like protein 2 [Zootermopsis nevadensis]	--	mitochondrial carrier	Mitochondrial carrier homolog 2 OS=Bos taurus GN=MTCH2 PE=2 SV=2	Alphaherpesvirus tegument protein US9//Photosystem II 12 kDa extrinsic protein (PsbU)	Mitochondrial carrier protein
c45639_g1	14.8347	69.5871	-1.9104	0.0041304	--	--	--	--	Nineteen complex-related protein 2	--
c35303_g1	141.79	4.64638	2.6888	0.004204	hypothetical protein DAPPUDRAFT_320085 [Daphnia pulex]	--	--	--	--	--
c41283_g1	240.419	463.368	-0.91886	0.004204	hypothetical protein DAPPUDRAFT_200057 [Daphnia pulex]	--	--	Transmembrane protein 135 OS=Xenopus laevis GN=tmem135 PE=2 SV=1	--	--
c35969_g1	13.7023	49.3655	-1.6591	0.0042452	PREDICTED: peroxiredoxin 1-like [Musca domestica]	--	peroxiredoxin (alkyl hydroperoxide reductase subunit C)	Peroxiredoxin 1 OS=Drosophila melanogaster GN=Jafrac1 PE=1 SV=1	Photosystem II complex subunit Ycf12//C-terminal domain of 1-Cys peroxiredoxin//AhpC/TSA family//Redoxin	Alkyl hydroperoxide reductase, thiol specific antioxidant and related enzymes
c38526_g2	284.862	126.456	1.1205	0.0042481	PREDICTED: protein Smaug homolog 1 isoform X2 [Sorex araneus]	--	--	Protein Smaug homolog 1 OS=Xenopus laevis GN=samd4a PE=2 SV=1	Archaea-specific editing domain of threonyl-tRNA synthetase//SAM domain (Sterile alpha motif)//Anaphylotoxin-like domain	Predicted RNA-binding protein involved in translational regulation
c41752_g1	33.987	103.425	-1.478	0.0042596	GL22743 [Drosophila persimilis] >gi|198466286|ref|XP_001353955.2| GA18976 [Drosophila pseudoobscura pseudoobscura] >gi|194107448|gb|EDW29491.1| GL22743 [Drosophila persimilis] >gi|198150530|gb|EAL29691.2| GA18976 [Drosophila pseudoobscura pseudoobscura]	--	4-nitrophenyl phosphatase	Phosphoglycolate phosphatase OS=Bos taurus GN=PGP PE=2 SV=1	--	p-Nitrophenyl phosphatase
c34620_g2	1322.38	2649.02	-0.96962	0.004335	PREDICTED: RNA-binding protein 1-like isoform X4 [Apis dorsata]	Oncorhynchus mykiss Splicing factor, arginine/serine-rich 3 (sfrs3), mRNA >gi|225705749|gb|BT074297.1| Oncorhynchus mykiss clone omyk-evo-508-162 Splicing factor, arginine/serine-rich 3 putative mRNA, complete cds	splicing factor, arginine/serine-rich 7	RNA-binding protein 1 OS=Drosophila melanogaster GN=Rbp1 PE=2 SV=3	RNA recognition motif. (a.k.a. RRM, RBD, or RNP domain)	Alternative splicing factor SRp20/9G8 (RRM superfamily)
c34993_g1	0.537285	14.5803	-2.6072	0.0044108	--	--	--	--	DM DNA binding domain	--
c44407_g1	354.991	133.458	1.3232	0.0044198	PREDICTED: putative tyrosine-protein kinase Wsck [Tribolium castaneum] >gi|642922810|ref|XP_008193334.1| PREDICTED: putative tyrosine-protein kinase Wsck [Tribolium castaneum] >gi|642922812|ref|XP_008193335.1| PREDICTED: putative tyrosine-protein kinase Wsck [Tribolium castaneum] >gi|270007563|gb|EFA04011.1| hypothetical protein TcasGA2_TC014160 [Tribolium castaneum]	--	--	Putative tyrosine-protein kinase Wsck OS=Drosophila melanogaster GN=Wsck PE=2 SV=2	Fibronectin type III domain//Protein tyrosine kinase//Protein kinase domain//Baculovirus P24 capsid protein	Fibroblast/platelet-derived growth factor receptor and related receptor tyrosine kinases
c35128_g1	281.373	3.76002	2.72	0.0044639	PREDICTED: uncharacterized protein LOC660130 isoform X1 [Tribolium castaneum]	Bombyx mori mRNA, clone: fphe20D08	--	--	ZIP Zinc transporter//Tetraspanin family//PMP-22/EMP/MP20/Claudin tight junction//PMP-22/EMP/MP20/Claudin family	--
c41728_g1	3139	1063.12	1.4434	0.0044752	hypothetical protein DAPPUDRAFT_306029 [Daphnia pulex]	--	purine-nucleoside phosphorylase	Purine nucleoside phosphorylase OS=Bos taurus GN=PNP PE=1 SV=3	Phosphorylase superfamily	Purine nucleoside phosphorylase
c39913_g1	3615.6	1422.29	1.2687	0.0044798	PREDICTED: testis-expressed sequence 2 protein-like isoform X1 [Aplysia californica] >gi|524889496|ref|XP_005101303.1| PREDICTED: testis-expressed sequence 2 protein-like isoform X2 [Aplysia californica] >gi|524889498|ref|XP_005101304.1| PREDICTED: testis-expressed sequence 2 protein-like isoform X3 [Aplysia californica]	--	--	Testis-expressed sequence 2 protein OS=Homo sapiens GN=TEX2 PE=1 SV=2	--	Uncharacterized conserved protein TEX2, contains PH domain
c41068_g2	3806.99	1910.81	0.96241	0.0044822	hypothetical protein DAPPUDRAFT_305154 [Daphnia pulex]	--	--	Protein split ends OS=Drosophila melanogaster GN=spen PE=1 SV=2	ABC-2 type transporter//Photosystem II reaction centre X protein (PsbX)//Circovirus capsid protein	Large RNA-binding protein (RRM superfamily)
c41077_g2	427.914	190.817	1.1145	0.0045338	crustacyanin subunit C [Fenneropenaeus merguiensis]	Fenneropenaeus merguiensis crustacyanin subunit C mRNA, complete cds	--	Crustacyanin-A1 subunit OS=Homarus gammarus PE=1 SV=1	Violaxanthin de-epoxidase (VDE)//Triabin	--
c37002_g1	87.4543	14.321	2.1175	0.0045409	hypothetical protein L798_11774 [Zootermopsis nevadensis]	--	--	Serine/threonine-protein phosphatase 6 regulatory ankyrin repeat subunit C OS=Homo sapiens GN=ANKRD52 PE=1 SV=3	Ankyrin repeat//Ankyrin repeat//SOCS box	Myosin phosphatase, regulatory subunit
c37404_g1	1206.03	369.627	1.5533	0.0045409	--	--	--	--	Ribosomal protein L44//Glycosyl hydrolases family 16//DHHC palmitoyltransferase	--
c31147_g1	3094.54	897.294	1.6119	0.004594	PREDICTED: ras-responsive element-binding protein 1 [Diaphorina citri]	--	--	Histone-lysine N-methyltransferase PRDM9 OS=Rattus norvegicus GN=Prdm9 PE=3 SV=1	Transcription initiation factor IIF, alpha subunit (TFIIF-alpha)//Merozoite surface protein 1 (MSP1) C-terminus//Nop14-like family//Eukaryotic translation initiation factor 3 subunit 8 N-terminus//Zinc finger, C2H2 type//Rad50 zinc hook motif//InsA N-terminal domain	FOG: Zn-finger
c37636_g1	2198.69	540.441	1.7775	0.004594	CDK5 and ABL1 enzyme substrate 1 [Zootermopsis nevadensis]	--	--	CDK5 and ABL1 enzyme substrate 1 OS=Homo sapiens GN=CABLES1 PE=1 SV=2	--	Cyclin ik3-1/CABLES
c32068_g2	2010.19	1050.53	0.9092	0.0046188	broad-complex, partial [Papilio xuthus]	--	broad	Broad-complex core protein isoforms 1/2/3/4/5 OS=Drosophila melanogaster GN=br PE=1 SV=2	Zinc finger, C2H2 type//Alphavirus glycoprotein J//Fingers domain of DNA polymerase lambda//BTB/POZ domain	Proteins containing BTB/POZ and Kelch domains, involved in regulatory/signal transduction processes
c43888_g1	498.822	0	2.7167	0.0046188	ABC membrane transporter [Athalia rosae]	Fenneropenaeus chinensis ATP-binding cassette transmembrane transporter mRNA, complete cds	--	Protein white OS=Ceratitis capitata GN=W PE=2 SV=1	ABC-2 type transporter	Transporter, ABC superfamily (Breast cancer resistance protein)
c46396_g2	2355.63	4020.09	-0.75584	0.0046686	Membrane-associated guanylate kinase, WW and PDZ domain-containing protein 2 [Zootermopsis nevadensis]	--	atrophin-1 interacting protein 1	Membrane-associated guanylate kinase, WW and PDZ domain-containing protein 2 OS=Mus musculus GN=Magi2 PE=1 SV=2	SOCS box//PDZ domain//WW domain//PDZ domain (Also known as DHR or GLGF)	WW domain-containing protein
c44436_g1	1826.31	3415.51	-0.8788	0.0046718	--	--	--	--	Protein of unknown function (DUF2542)	--
c31147_g2	4320.27	1186.97	1.6668	0.0047073	PREDICTED: ras-responsive element-binding protein 1 isoform X2 [Tribolium castaneum]	--	--	Ras-responsive element-binding protein 1 OS=Mus musculus GN=Rreb1 PE=1 SV=2	Rad50 zinc hook motif//Zinc finger, C2H2 type	FOG: Zn-finger
c46431_g1	591.456	1678.34	-1.3972	0.0047073	--	--	--	--	Type II secretion system (T2SS), protein M//Ectropic viral integration site 2A protein (EVI2A)//Alphaherpesvirus glycoprotein E	--
c29336_g1	48.0692	0.443181	2.7059	0.0047099	sodium-dependent phosphate transporter [Daphnia pulex]	PREDICTED: Chinchilla lanigera solute carrier family 34 (type II sodium/phosphate contransporter), member 2 (Slc34a2), transcript variant X3, mRNA	solute carrier family 34 (sodium-dependent phosphate cotransporter)	Sodium-dependent phosphate transport protein 2A OS=Rattus norvegicus GN=Slc34a1 PE=1 SV=1	Na+/Pi-cotransporter//Sec63/Sec62 complex-interacting family	--
c46482_g1	83.9768	6.70902	2.4863	0.0047138	heat shock protein 21 [Macrobrachium rosenbergii]	--	--	Heat shock protein 22 OS=Drosophila melanogaster GN=Hsp22 PE=1 SV=4	--	Alpha crystallins
c44209_g1	34.4085	91.8241	-1.3243	0.0047466	hypothetical protein BRAFLDRAFT_115429 [Branchiostoma floridae] >gi|229295615|gb|EEN66261.1| hypothetical protein BRAFLDRAFT_115429 [Branchiostoma floridae]	--	NIMA (never in mitosis gene a)-related kinase	Serine/threonine-protein kinase Nek2 OS=Homo sapiens GN=NEK2 PE=1 SV=1	Protein kinase domain//Protein tyrosine kinase//Ribosomal protein L37e	NIMA (never in mitosis)-related G2-specific serine/threonine protein kinase
c39681_g2	24.2001	2.27721	2.4048	0.0047561	serine proteinase inhibitor 8 [Penaeus monodon]	Penaeus monodon serine proteinase inhibitor 8 (SERPIN8) mRNA, complete cds	serpin B	Leukocyte elastase inhibitor OS=Equus caballus GN=SERPINB1 PE=1 SV=3	Epstein Barr virus nuclear antigen-1, DNA-binding domain	Serpin
c2843_g1	20.4391	0	2.704	0.0047565	hypothetical protein DAPPUDRAFT_99915 [Daphnia pulex]	--	disintegrin and metalloproteinase domain-containing protein 10	Disintegrin and metalloproteinase domain-containing protein 10 OS=Mus musculus GN=Adam10 PE=1 SV=2	--	--
c42071_g2	140.696	0.947668	2.7081	0.0047701	spalt-like protein [Tribolium castaneum]	Drosophila yakuba GE12872 (Dyak\GE12872), mRNA	--	Homeotic protein spalt-major OS=Drosophila melanogaster GN=salm PE=1 SV=3	Zinc finger, C2H2 type	Transcriptional repressor SALM
c29460_g1	23.6049	103.38	-1.8433	0.0047722	Abhydrolase domain-containing protein 13 [Lepeophtheirus salmonis]	--	--	Alpha/beta hydrolase domain-containing protein 13 OS=Xenopus laevis GN=abhd13 PE=2 SV=1	Dienelactone hydrolase family//Prolyl oligopeptidase family//alpha/beta hydrolase fold//Phospholipase/Carboxylesterase//PGAP1-like protein//Platelet-activating factor acetylhydrolase, isoform II	Predicted alpha/beta hydrolase BEM46
c39106_g1	2479.38	721.726	1.6066	0.0047948	hypothetical protein DAPPUDRAFT_305911 [Daphnia pulex]	--	uridine phosphorylase	Uridine phosphorylase 1 OS=Homo sapiens GN=UPP1 PE=1 SV=1	Phosphorylase superfamily//N terminus of Notch ligand//Survival motor neuron protein (SMN)	--
c43308_g5	89.4461	224.407	-1.2514	0.0047975	hypothetical protein LOTGIDRAFT_238189 [Lottia gigantea] >gi|556113059|gb|ESP01711.1| hypothetical protein LOTGIDRAFT_238189 [Lottia gigantea]	--	--	Anaphase-promoting complex subunit 5 OS=Mus musculus GN=Anapc5 PE=2 SV=1	Tetratricopeptide repeat	Anaphase-promoting complex (APC), subunit 5
c41497_g1	6.02591	36.4826	-2.0981	0.0048462	transposase [Portunus granulatus]	--	--	--	--	--
c38237_g1	67.8197	22.3289	1.4706	0.0048599	PREDICTED: serine protease 44-like [Erinaceus europaeus]	--	--	--	Trypsin	--
c41213_g3	1060.83	386.007	1.3596	0.0049196	Protein sprint [Cerapachys biroi]	--	--	Protein sprint OS=Drosophila melanogaster GN=spri PE=2 SV=3	SH2 domain	--
c39799_g1	127.847	52.3925	1.2191	0.0049196	conserved hypothetical protein [Pediculus humanus corporis] >gi|212516490|gb|EEB18503.1| conserved hypothetical protein [Pediculus humanus corporis]	--	leishmanolysin-like peptidase	Leishmanolysin-like peptidase OS=Drosophila melanogaster GN=Invadolysin PE=2 SV=2	Leishmanolysin	--
c31077_g1	1038.83	0	2.6989	0.0049548	PREDICTED: MFS-type transporter SLC18B1-like [Tribolium castaneum] >gi|642923185|ref|XP_008193646.1| PREDICTED: MFS-type transporter SLC18B1-like [Tribolium castaneum] >gi|642923187|ref|XP_008193647.1| PREDICTED: MFS-type transporter SLC18B1-like [Tribolium castaneum] >gi|642923189|ref|XP_008193648.1| PREDICTED: MFS-type transporter SLC18B1-like [Tribolium castaneum]	--	--	MFS-type transporter SLC18B1 OS=Homo sapiens GN=SLC18B1 PE=1 SV=1	Major Facilitator Superfamily	--
c39172_g1	113.154	7.45873	2.5412	0.0049615	hypothetical protein DAPPUDRAFT_56817 [Daphnia pulex]	Anopheles merus isolate Merus ENSANGG00000008286-like gene, partial cds	kynurenine 3-monooxygenase	Kynurenine 3-monooxygenase OS=Anopheles gambiae GN=kh PE=3 SV=2	UDP-glucose/GDP-mannose dehydrogenase family, NAD binding domain//Ketopantoate reductase PanE/ApbA//ThiF family//3-hydroxyacyl-CoA dehydrogenase, NAD binding domain//Pyridine nucleotide-disulphide oxidoreductase//Pyridine nucleotide-disulphide oxidoreductase//Squalene epoxidase//FAD dependent oxidoreductase//Glucose inhibited division protein A//NAD-dependent glycerol-3-phosphate dehydrogenase N-…	Kynurenine 3-monooxygenase and related flavoprotein monooxygenases
c29723_g1	105.011	298.069	-1.3964	0.0050871	PREDICTED: putative gamma-glutamylcyclotransferase CG2811-like isoform X2 [Bombyx mori]	--	--	Putative gamma-glutamylcyclotransferase CG2811 OS=Drosophila melanogaster GN=CG2811 PE=2 SV=2	--	--
c40485_g1	616.1	4.90564	2.694	0.0050916	Gltpd2 protein [Mus musculus]	--	--	Glycolipid transfer protein domain-containing protein 2 OS=Mus musculus GN=Gltpd2 PE=2 SV=1	Glycolipid transfer protein (GLTP)	--
c45716_g1	88.4101	255.178	-1.4143	0.0051247	PREDICTED: diphosphomevalonate decarboxylase-like [Bombus impatiens]	--	diphosphomevalonate decarboxylase	Diphosphomevalonate decarboxylase OS=Bos taurus GN=MVD PE=2 SV=1	GHMP kinases N terminal domain	Mevalonate pyrophosphate decarboxylase
c46488_g1	718.947	294.944	1.2162	0.0052441	PREDICTED: coiled-coil domain-containing protein AGAP005037-like isoform X12 [Apis dorsata]	--	--	Coiled-coil domain-containing protein CG32809 OS=Drosophila melanogaster GN=CG32809 PE=2 SV=1	Herpesvirus latent membrane protein 1 (LMP1)//Sperm histone P2//Scorpion short toxin	--
c26015_g1	9.86408	0	2.6629	0.0052441	olfactory ionotropic receptor IR4 [Panulirus argus]	--	--	Glutamate receptor ionotropic, kainate 4 OS=Rattus norvegicus GN=Grik4 PE=2 SV=1	Ligand-gated ion channel	Glutamate-gated kainate-type ion channel receptor subunit GluR5 and related subunits
c37475_g1	92.7663	254.52	-1.3558	0.0052481	hypothetical protein DAPPUDRAFT_213708 [Daphnia pulex]	--	D-aspartate oxidase	D-aspartate oxidase OS=Sus scrofa GN=DDO PE=2 SV=1	Putative NAD(P)-binding//FAD dependent oxidoreductase//Ribosomal protein S30//Pyridine nucleotide-disulphide oxidoreductase	D-aspartate oxidase
c45115_g1	541.763	228.808	1.1802	0.0052567	cryptochrome precursor [Dianemobius nigrofasciatus]	--	cryptochrome	Cryptochrome-1 OS=Anopheles gambiae GN=Cry1 PE=2 SV=4	FAD binding domain of DNA photolyase	Deoxyribodipyrimidine photolyase/cryptochrome
c40998_g3	1171.28	252.226	1.8926	0.0052683	--	--	--	--	Bacterial RNA polymerase, alpha chain C terminal domain//DHHA1 domain//Magnesium-protoporphyrin IX methyltransferase C-terminus	--
c29938_g1	83.5553	215.633	-1.2845	0.0052984	putative deoxyhypusine synthase [Zootermopsis nevadensis]	Lepeophtheirus salmonis Atlantic form clone lsaA-evv-508-204 Probable deoxyhypusine synthase putative mRNA, complete cds	deoxyhypusine synthase	Probable deoxyhypusine synthase OS=Drosophila melanogaster GN=CG8005 PE=2 SV=2	Deoxyhypusine synthase	Deoxyhypusine synthase
c46955_g1	1513.46	2947.46	-0.93172	0.0053481	PREDICTED: 2-hydroxyacyl-CoA lyase 1 [Tribolium castaneum] >gi|270011662|gb|EFA08110.1| hypothetical protein TcasGA2_TC005714 [Tribolium castaneum]	--	2-hydroxyacyl-CoA lyase 1	2-hydroxyacyl-CoA lyase 1 OS=Homo sapiens GN=HACL1 PE=1 SV=2	Thiamine pyrophosphate enzyme, central domain//Thiamine pyrophosphate enzyme, N-terminal TPP binding domain//CO dehydrogenase beta subunit/acetyl-CoA synthase epsilon subunit//Thiamine pyrophosphate enzyme, C-terminal TPP binding domain	Thiamine pyrophosphate-requiring enzyme
c37513_g1	275.838	67.6918	1.7734	0.0053622	hypothetical protein L798_06455 [Zootermopsis nevadensis]	--	--	--	--	--
c34998_g1	194.962	42.5199	1.8806	0.0053622	1-phosphatidylinositol-4,5-bisphosphate phosphodiesterase epsilon-1, partial [Stegodyphus mimosarum]	PREDICTED: Jaculus jaculus phospholipase C, epsilon 1 (Plce1), mRNA	phosphatidylinositol phospholipase C, epsilon	1-phosphatidylinositol 4,5-bisphosphate phosphodiesterase epsilon-1 OS=Rattus norvegicus GN=Plce1 PE=1 SV=1	Ras association (RalGDS/AF-6) domain//DASH complex subunit Duo1//P53 transactivation motif//Phosphatidylinositol-specific phospholipase C, Y domain//RasGEF domain//C2 domain	Phospholipase C
c20277_g1	29.2865	0.473834	2.6613	0.0053868	PREDICTED: neurotrimin-like isoform X2 [Tribolium castaneum]	--	--	Muscle M-line assembly protein unc-89 OS=Caenorhabditis elegans GN=unc-89 PE=1 SV=3	--	FOG: Immunoglobulin C-2 Type/fibronectin type III domains
c45732_g6	120.824	237.981	-0.94622	0.0053868	--	--	--	--	Virus coat protein (TMV like)	--
c46909_g1	383.927	201.01	0.90641	0.0054264	hypothetical protein DAPPUDRAFT_321692 [Daphnia pulex]	--	--	General transcription factor 3C polypeptide 1 OS=Rattus norvegicus GN=Gtf3c1 PE=1 SV=1	--	Transcription factor IIIC box B binding (alpha) subunit
c40983_g1	964.783	483.613	0.96287	0.0054642	Cytospin-A [Zootermopsis nevadensis]	--	--	Cytospin-A OS=Danio rerio GN=specc1la PE=2 SV=2	Calponin homology (CH) domain	FOG: Calponin homology domain
c37685_g1	44.8708	0	2.6773	0.0054828	phospholipase A2D precursor [Tribolium castaneum] >gi|224383703|gb|ACN42750.1| phospholipase A2D [Tribolium castaneum] >gi|270006983|gb|EFA03431.1| hypothetical protein TcasGA2_TC013420 [Tribolium castaneum]	--	secretory phospholipase A2	Phospholipase A2 isozymes PA3A/PA3B/PA5 OS=Heloderma suspectum PE=1 SV=3	Phospholipase A2	--
c44884_g1	284.101	2.33852	2.6765	0.0054856	Protein bric-a-brac 2 [Zootermopsis nevadensis]	--	broad	Broad-complex core protein isoforms 1/2/3/4/5 OS=Drosophila melanogaster GN=br PE=1 SV=2	BTB/POZ domain	Proteins containing BTB/POZ and Kelch domains, involved in regulatory/signal transduction processes
c32751_g1	7758.36	4134.08	0.88277	0.0054879	PREDICTED: ATP-binding cassette sub-family F member 2-like isoform X1 [Ceratitis capitata] >gi|498984949|ref|XP_004530492.1| PREDICTED: ATP-binding cassette sub-family F member 2-like isoform X2 [Ceratitis capitata] >gi|498984953|ref|XP_004530493.1| PREDICTED: ATP-binding cassette sub-family F member 2-like isoform X3 [Ceratitis capitata]	Aedes aegypti ATP-dependent transporter partial mRNA	ATP-binding cassette, subfamily F, member 2	ATP-binding cassette sub-family F member 2 OS=Homo sapiens GN=ABCF2 PE=1 SV=2	Dynamin family//50S ribosome-binding GTPase//ATPase family associated with various cellular activities (AAA)//ABC transporter//Pumilio-family RNA binding repeat//Viral (Superfamily 1) RNA helicase//Miro-like protein//Protein of unknown function, DUF258//Flagellar hook-associated protein 2 N-terminus//AAA domain (dynein-related subfamily)//Archaeal ATPase//Zeta toxin//Frog antimicrobial peptide//N…	Predicted transporter (ABC superfamily)
c35366_g1	33.7392	0.917015	2.6363	0.0054912	--	PREDICTED: Apis florea LIM/homeobox protein Lhx9-like (LOC100872145), mRNA	--	--	Homeobox domain	--
c30675_g1	44.4656	9.10884	1.9266	0.0055051	PREDICTED: uncharacterized protein LOC103504814 [Diaphorina citri]	--	--	--	--	--
c44382_g1	423.902	732.48	-0.77226	0.0055196	hypothetical protein DAPPUDRAFT_225101 [Daphnia pulex]	--	DnaJ homolog subfamily C member 1	DnaJ homolog subfamily C member 1 OS=Homo sapiens GN=DNAJC1 PE=1 SV=1	Myb-like DNA-binding domain//FAD binding domain in molybdopterin dehydrogenase//DDHD domain//FlhB HrpN YscU SpaS Family//Translocon-associated protein, gamma subunit (TRAP-gamma)	Zuotin and related molecular chaperones (DnaJ superfamily), contains DNA-binding domains
c44604_g2	64.1714	12.4257	1.9771	0.0055542	reverse transcriptase, partial [Penaeus monodon]	--	--	--	--	--
c44613_g1	30.5896	86.8878	-1.3937	0.0055907	predicted protein [Nematostella vectensis] >gi|156211615|gb|EDO32714.1| predicted protein [Nematostella vectensis]	--	--	Intraflagellar transport protein 81 homolog OS=Mus musculus GN=Ift81 PE=1 SV=4	ZPR1 zinc-finger domain//TPR/MLP1/MLP2-like protein//Baculovirus polyhedron envelope protein, PEP, C terminus	--
c39931_g1	2984.53	1198.24	1.2413	0.0055964	PREDICTED: uncharacterized protein LOC100867689 [Apis florea]	PREDICTED: Monodelphis domestica lysine (K)-specific demethylase 4C (KDM4C), mRNA	jumonji domain-containing protein 2	Probable lysine-specific demethylase 4B OS=Drosophila melanogaster GN=Kdm4B PE=3 SV=3	JmjC domain, hydroxylase	DNA damage-responsive repressor GIS1/RPH1, jumonji superfamily
c36665_g1	68.9328	19.8538	1.6151	0.0055972	PREDICTED: harmonin isoform X2 [Tribolium castaneum]	--	--	Harmonin OS=Homo sapiens GN=USH1C PE=1 SV=3	PDZ domain (Also known as DHR or GLGF)//Fez1//PDZ domain	--
c33206_g1	167.439	60.8295	1.3602	0.0056057	clock [Macrobrachium rosenbergii]	PREDICTED: Latimeria chalumnae clock circadian regulator (CLOCK), mRNA	circadian locomoter output cycles kaput protein	Neuronal PAS domain-containing protein 2 OS=Homo sapiens GN=NPAS2 PE=1 SV=3	PAS domain//PAS fold//Helix-loop-helix DNA-binding domain//PAS fold	Aryl-hydrocarbon receptor nuclear translocator
c33317_g1	59.9503	162.724	-1.3417	0.0056243	--	--	--	--	Alpha trans-inducing protein (Alpha-TIF)//Transcription termination factor nusG	--
c33490_g2	3.85747	30.4594	-2.2513	0.0056243	--	--	--	--	Protein phosphatase inhibitor 2 (IPP-2)	--
c33485_g1	3705.47	2107.55	0.79556	0.005641	hypothetical protein DAPPUDRAFT_329141 [Daphnia pulex]	--	histone-lysine N-methyltransferase SUV420H	Histone-lysine N-methyltransferase SUV420H1-B OS=Xenopus laevis GN=suv420h1-b PE=2 SV=1	SET domain	Histone tail methylase
c12279_g1	63.1607	1.39085	2.6476	0.0056874	Synphilin-1, partial [Stegodyphus mimosarum]	--	synuclein, alpha interacting protein (synphilin)	Synphilin-1 OS=Homo sapiens GN=SNCAIP PE=1 SV=2	Ankyrin repeat//Ankyrin repeat	FOG: Ankyrin repeat
c46535_g1	4201.33	7100.29	-0.74207	0.0056874	Beta-glucuronidase [Zootermopsis nevadensis]	--	beta-glucuronidase	Beta-glucuronidase OS=Canis familiaris GN=GUSB PE=1 SV=1	Glycosyl hydrolases family 2//Glycosyl hydrolases family 2, sugar binding domain//Na+/Pi-cotransporter//Cellulase (glycosyl hydrolase family 5)//Glycosyl hydrolases family 2, TIM barrel domain	Beta-Glucuronidase GUSB (glycosylhydrolase superfamily 2)
c39385_g1	514.834	1251	-1.2112	0.0057076	hypothetical protein DAPPUDRAFT_205523 [Daphnia pulex]	--	dolichyl-phosphate beta-glucosyltransferase	Dolichyl-phosphate beta-glucosyltransferase OS=Mus musculus GN=Alg5 PE=2 SV=1	--	Glycosyltransferase
c45279_g1	210.168	1054.96	-1.9535	0.0057215	AGAP000535-PA-like protein [Anopheles sinensis]	--	--	Nose resistant to fluoxetine protein 6 OS=Caenorhabditis elegans GN=nrf-6 PE=1 SV=3	DHHC palmitoyltransferase	--
c43197_g1	854.645	0	2.6635	0.0057442	glycosyl-phosphatidylinositol-linked carbonic anhydrase [Carcinus maenas]	--	carbonic anhydrase	Carbonic anhydrase 1 OS=Gorilla gorilla gorilla GN=CA1 PE=3 SV=3	--	Carbonic anhydrase
c38976_g1	15258.8	3884.82	1.7354	0.005752	PREDICTED: ero1-like protein [Nasonia vitripennis]	--	ERO1-like protein alpha	Ero1-like protein OS=Drosophila melanogaster GN=Ero1L PE=2 SV=2	Endoplasmic Reticulum Oxidoreductin 1 (ERO1)	Endoplasmic reticulum membrane-associated oxidoreductin involved in disulfide bond formation
c46333_g1	745.826	79.5823	2.3491	0.0059353	PREDICTED: mediator of RNA polymerase II transcription subunit 12-like [Apis dorsata]	PREDICTED: Tribolium castaneum similar to echinus CG2904-PB (LOC658848), mRNA	--	Inactive ubiquitin carboxyl-terminal hydrolase 54 OS=Mus musculus GN=Usp54 PE=2 SV=2	Domain of unknown function (DUF3357)//Potato leaf roll virus readthrough protein//Ubiquitin carboxyl-terminal hydrolase	--
c39606_g1	31.2427	309.233	-2.3721	0.0059353	hypothetical protein TcasGA2_TC013050 [Tribolium castaneum]	--	gluconolactonase	Regucalcin OS=Sus scrofa GN=RGN PE=2 SV=1	NHL repeat//Arylesterase	--
c41933_g1	1320.41	515.048	1.2748	0.0059353	hypothetical protein LOTGIDRAFT_170726 [Lottia gigantea] >gi|556115829|gb|ESP04481.1| hypothetical protein LOTGIDRAFT_170726 [Lottia gigantea]	--	--	--	Interleukin 34	--
c43354_g1	12.0132	86.654	-2.2037	0.0059495	hypothetical protein DAPPUDRAFT_333779 [Daphnia pulex]	--	beta,beta-carotene 9',10'-dioxygenase	Beta,beta-carotene 9',10'-oxygenase OS=Mus musculus GN=Bco2 PE=1 SV=1	--	--
c45425_g1	2463.57	1029.72	1.1917	0.005958	TBC1 domain family member 10B [Zootermopsis nevadensis]	PREDICTED: Jaculus jaculus TBC1 domain family, member 10A (Tbc1d10a), transcript variant X2, mRNA	--	TBC1 domain family member 10B OS=Homo sapiens GN=TBC1D10B PE=1 SV=3	Rab-GTPase-TBC domain	PDZ-domain interacting protein EPI64, contains TBC domain
c5788_g1	16.4466	0.947668	2.5113	0.0059608	--	--	--	--	Methuselah N-terminus	--
c65419_g1	53.7568	0	2.6531	0.0060725	hypothetical protein LOTGIDRAFT_174094 [Lottia gigantea] >gi|556109969|gb|ESO98621.1| hypothetical protein LOTGIDRAFT_174094 [Lottia gigantea]	--	--	Chondroitin sulfate N-acetylgalactosaminyltransferase 1 OS=Mus musculus GN=Csgalnact1 PE=2 SV=1	Chondroitin N-acetylgalactosaminyltransferase	--
c8485_g1	392.428	217.377	0.83067	0.0060922	PREDICTED: ubiquitin-like-conjugating enzyme ATG3 [Microplitis demolitor]	--	ubiquitin-like-conjugating enzyme ATG3	Ubiquitin-like-conjugating enzyme ATG3 OS=Bos taurus GN=ATG3 PE=2 SV=1	Sigma-70, non-essential region//Nop14-like family	Protein involved in autophagocytosis during starvation
c47150_g1	3399.7	2077.7	0.69787	0.0060922	Hamartin [Zootermopsis nevadensis]	--	tuberous sclerosis 1	Hamartin OS=Homo sapiens GN=TSC1 PE=1 SV=2	PIGA (GPI anchor biosynthesis)//Cytochrome c oxidase subunit VIIa//Homeobox associated leucine zipper	--
c39359_g1	1149.39	551.022	1.02	0.0061236	PREDICTED: uncharacterized protein LOC100577050 isoform X4 [Apis mellifera] >gi|571571304|ref|XP_006563087.1| PREDICTED: uncharacterized protein LOC100577050 isoform X5 [Apis mellifera] >gi|571571310|ref|XP_006563088.1| PREDICTED: uncharacterized protein LOC100577050 isoform X6 [Apis mellifera] >gi|571571316|ref|XP_006563089.1| PREDICTED: uncharacterized protein LOC100577050 isoform X7 [Apis mell…	--	spermatogenesis-associated protein 2	Protein tamozhennic OS=Drosophila melanogaster GN=tamo PE=1 SV=1	Zn-finger in Ran binding protein and others//ATP synthase protein 8//heparan sulfate-N-deacetylase	--
c24631_g1	10.9965	0	2.6316	0.0061964	hypothetical protein AND_000310 [Anopheles darlingi]	--	--	Acidic mammalian chitinase OS=Homo sapiens GN=CHIA PE=1 SV=1	Glycosyl hydrolases family 18	Chitinase
c37151_g1	345.957	104.28	1.563	0.0062129	E3 ubiquitin-protein ligase SMURF2 [Zootermopsis nevadensis]	PREDICTED: Homo sapiens SMAD specific E3 ubiquitin protein ligase 2 (SMURF2), transcript variant X1, mRNA	E3 ubiquitin ligase SMURF1/2	E3 ubiquitin-protein ligase SMURF1 OS=Xenopus laevis GN=smurf1 PE=2 SV=1	C2 domain//HECT-domain (ubiquitin-transferase)//AAA domain (dynein-related subfamily)//WW domain	Ubiquitin protein ligase RSP5/NEDD4
c38354_g1	678.18	1291.44	-0.90146	0.0062192	FKBP46 [Penaeus monodon]	Penaeus monodon FKBP46 mRNA, complete cds	FK506-binding nuclear protein	46 kDa FK506-binding nuclear protein OS=Spodoptera frugiperda GN=FKBP46 PE=2 SV=1	FKBP-type peptidyl-prolyl cis-trans isomerase	FKBP-type peptidyl-prolyl cis-trans isomerase
c43168_g1	214.877	108.849	0.94814	0.0062417	hypothetical protein L798_00847 [Zootermopsis nevadensis]	--	--	UBA-like domain-containing protein 2-A OS=Xenopus laevis GN=ubald2-a PE=2 SV=1	UBA/TS-N domain//ATP synthase protein 8//TAP C-terminal domain	--
c44712_g2	155.667	22.5741	2.1753	0.0062573	--	--	--	--	Haemagglutinin-neuraminidase//Oligosaccharyl transferase STT3 subunit//PBP/GOBP family//Occlusion-derived virus envelope protein ODV-E18	--
c67080_g1	85.8588	176.142	-0.99858	0.0062645	NEDD8-conjugating enzyme Ubc12 [Zootermopsis nevadensis]	--	ubiquitin-conjugating enzyme E2 M	NEDD8-conjugating enzyme Ubc12 OS=Mus musculus GN=Ube2m PE=2 SV=1	RWD domain//Ubiquitin-conjugating enzyme	Ubiquitin-protein ligase
c44574_g1	125.28	421.336	-1.5772	0.0062668	S-phase kinase-associated protein 2 [Zootermopsis nevadensis]	--	F-box and leucine-rich repeat protein 1 (S-phase kinase-associated protein 2)	S-phase kinase-associated protein 2 OS=Mus musculus GN=Skp2 PE=1 SV=1	Leucine Rich Repeat//F-box domain	SCF ubiquitin ligase, Skp2 component
c45167_g1	100.04	43.0997	1.1543	0.0062986	--	--	--	--	Mitochondrial large subunit ribosomal protein (Img2)	--
c46553_g1	42.4485	197	-1.8816	0.0063049	pol-like protein [Biomphalaria glabrata]	--	--	LINE-1 reverse transcriptase homolog OS=Nycticebus coucang PE=4 SV=1	Herpesvirus latent membrane protein 1 (LMP1)//Reverse transcriptase (RNA-dependent DNA polymerase)//lef-2	FOG: Reverse transcriptase
c34510_g1	640.827	11.0042	2.6368	0.0063213	Protein boule [Zootermopsis nevadensis]	--	--	Protein boule OS=Drosophila melanogaster GN=bol PE=2 SV=1	Fatty acid hydroxylase superfamily//RNA recognition motif. (a.k.a. RRM, RBD, or RNP domain)	FOG: RRM domain
c5146_g1	17.061	0.917015	2.5119	0.0063357	hypothetical protein BRAFLDRAFT_124622 [Branchiostoma floridae] >gi|229294757|gb|EEN65411.1| hypothetical protein BRAFLDRAFT_124622 [Branchiostoma floridae]	--	--	--	Deoxyribonuclease II//MG2 domain	--
c46963_g1	26.2914	115.173	-1.8313	0.0063732	hypothetical protein M513_02440 [Trichuris suis]	--	--	Transposon Tf2-9 polyprotein OS=Schizosaccharomyces pombe (strain 972 / ATCC 24843) GN=Tf2-9 PE=3 SV=1	Zinc knuckle//Reverse transcriptase (RNA-dependent DNA polymerase)//Integrase core domain//Aspartyl protease//Spumavirus aspartic protease (A9)	FOG: Transposon-encoded proteins with TYA, reverse transcriptase, integrase domains in various combinations
c44566_g1	1791.52	11.0042	2.6404	0.006374	lipid storage droplet protein [Penaeus monodon]	--	--	Perilipin-2 OS=Sus scrofa GN=PLIN2 PE=2 SV=1	Quinolinate synthetase A protein	--
c45550_g1	418.778	68.9907	2.0902	0.0063881	hypothetical protein AaeL_AAEL004026 [Aedes aegypti] >gi|108880425|gb|EAT44650.1| AAEL004026-PA, partial [Aedes aegypti]	--	KRAB domain-containing zinc finger protein	Zinc finger protein 624 OS=Homo sapiens GN=ZNF624 PE=2 SV=3	MYM-type Zinc finger with FCS sequence motif//Oligopeptide/dipeptide transporter, C-terminal region//BTB/POZ domain//Zinc finger, C2H2 type	FOG: Zn-finger
c38341_g1	1434.89	811.619	0.80264	0.0063881	Elongation factor Tu GTP-binding domain-containing protein 1 [Zootermopsis nevadensis]	PREDICTED: Acyrthosiphon pisum elongation factor Tu GTP binding domain containing 1 (EFTUD1), mRNA	ribosome assembly protein 1	Elongation factor Tu GTP-binding domain-containing protein 1 OS=Homo sapiens GN=EFTUD1 PE=1 SV=2	Elongation factor G, domain IV//Septum formation initiator//MerT mercuric transport protein//Miro-like protein//Elongation factor Tu domain 2//Elongation factor Tu GTP binding domain	Translation elongation factor 2/ribosome biogenesis protein RIA1 and related proteins
c36564_g1	20.2462	2.7817	2.1931	0.0063953	Protein FAM38A [Camponotus floridanus]	--	--	Piezo-type mechanosensitive ion channel component 2 OS=Homo sapiens GN=PIEZO2 PE=1 SV=2	--	Uncharacterized conserved protein
c11773_g1	523.888	0	2.6366	0.0063953	PREDICTED: tubulin alpha-1C chain-like, partial [Gallus gallus]	PREDICTED: Xiphophorus maculatus tubulin alpha-1B chain-like (LOC102224440), mRNA	tubulin alpha	Tubulin alpha-8 chain (Fragment) OS=Gallus gallus PE=3 SV=1	Tubulin C-terminal domain	Alpha tubulin
c40059_g1	3041.17	840.72	1.6507	0.0063953	PREDICTED: Friend leukemia integration 1 transcription factor isoform X3 [Pan troglodytes]	PREDICTED: Taeniopygia guttata v-ets erythroblastosis virus E26 oncogene homolog (avian), transcript variant 3 (ERG), mRNA	friend leukemia integration 1 transcription factor	Friend leukemia integration 1 transcription factor OS=Homo sapiens GN=FLI1 PE=1 SV=1	Ets-domain//Sterile alpha motif (SAM)/Pointed domain	Predicted transcription factor
c45196_g2	41.509	121.609	-1.4272	0.0064358	predicted protein [Nematostella vectensis] >gi|156218883|gb|EDO39773.1| predicted protein [Nematostella vectensis]	--	--	--	--	--
c39752_g1	368.679	2735.11	-2.2177	0.0064598	hypothetical protein DAPPUDRAFT_326941 [Daphnia pulex]	--	--	--	Sigma-54 interaction domain//ATPase family associated with various cellular activities (AAA)//Dynamin family//50S ribosome-binding GTPase//ABC transporter//Type II/IV secretion system protein//AAA domain (dynein-related subfamily)//Protein of unknown function, DUF258//Zeta toxin//Laminin Domain II//Elongation factor Tu GTP binding domain//Septin	--
c42052_g2	859.489	1398.21	-0.68983	0.006478	hypothetical protein BRAFLDRAFT_108612 [Branchiostoma floridae] >gi|229283310|gb|EEN54051.1| hypothetical protein BRAFLDRAFT_108612 [Branchiostoma floridae]	--	--	Zinc finger protein 26 OS=Mus musculus GN=Zfp26 PE=2 SV=2	Zinc finger, C2H2 type//Hepatitis core antigen//Putative zinc finger in N-recognin (UBR box)	--
c45350_g1	91.2702	36.2987	1.2518	0.0064838	Unknown (protein for MGC:132347) [Xenopus laevis]	--	--	SET domain-containing protein 4 OS=Homo sapiens GN=SETD4 PE=2 SV=1	SET domain	N-methyltransferase
c34355_g1	40.4374	0	2.6351	0.0064838	hypothetical protein LOTGIDRAFT_102217, partial [Lottia gigantea] >gi|556116888|gb|ESP05540.1| hypothetical protein LOTGIDRAFT_102217, partial [Lottia gigantea]	--	--	--	--	--
c42991_g1	563.492	936.086	-0.71833	0.0064838	hypothetical protein DAPPUDRAFT_49503 [Daphnia pulex]	--	--	Laccase-2 OS=Trametes villosa GN=LCC2 PE=3 SV=1	Multicopper oxidase//Multicopper oxidase//Multicopper oxidase	Multicopper oxidases
c38380_g1	22.9326	95.2189	-1.7799	0.0064838	--	--	--	--	Gammaherpesvirus capsid protein	--
c44474_g1	65.2104	171.571	-1.3048	0.0064953	PREDICTED: transient receptor potential channel pyrexia-like [Apis dorsata]	--	ankyrin	Transient receptor potential channel pyrexia OS=Drosophila melanogaster GN=pyx PE=2 SV=2	Ankyrin repeat//Ankyrin repeat//Phage antirepressor protein KilAC domain//Microtubule associated protein (MAP65/ASE1 family)//Ion transport protein	Ankyrin
c42294_g1	10.3821	39.2784	-1.6915	0.0065105	conserved hypothetical protein [Culex quinquefasciatus] >gi|167867459|gb|EDS30842.1| conserved hypothetical protein [Culex quinquefasciatus]	--	--	--	--	--
c46077_g1	585.816	287.393	0.98989	0.0065467	high temperature requirement serine protease HtrA2 [Penaeus monodon]	Penaeus monodon high temperature requirement serine protease HtrA2 mRNA, complete cds	HtrA serine peptidase 2	Serine protease HTRA2, mitochondrial OS=Drosophila grimshawi GN=HtrA2 PE=3 SV=1	Trypsin//PDZ domain (Also known as DHR or GLGF)//Peptidase S7, Flavivirus NS3 serine protease//PDZ domain	Serine protease
c32432_g1	7541.35	3472.6	1.0704	0.0065914	PREDICTED: tyrosine-protein phosphatase non-receptor type 4-like [Aplysia californica]	--	tyrosine-protein phosphatase non-receptor type 4	Tyrosine-protein phosphatase non-receptor type 4 OS=Mus musculus GN=Ptpn4 PE=1 SV=2	DM DNA binding domain//PDZ domain (Also known as DHR or GLGF)//PDZ domain//Protein-tyrosine phosphatase//Cytochrome C oxidase chain VIIB//Dual specificity phosphatase, catalytic domain	Protein tyrosine phosphatase PTPMEG, contains FERM domain
c39130_g1	139.85	12.3644	2.4084	0.0065954	PREDICTED: carboxyl-terminal PDZ ligand of neuronal nitric oxide synthase protein isoform X2 [Tribolium castaneum]	PREDICTED: Zonotrichia albicollis uncharacterized LOC102068524 (LOC102068524), mRNA	carboxyl-terminal PDZ ligand of neuronal nitric oxide synthase protein	Carboxyl-terminal PDZ ligand of neuronal nitric oxide synthase protein OS=Mus musculus GN=Nos1ap PE=1 SV=3	Phosphotyrosine interaction domain (PTB/PID)//Septum formation initiator	Nitric oxide synthase-binding protein, contains PTB domain
c43631_g1	3.32019	36.7559	-2.3863	0.0065954	--	--	--	--	Tubulin-tyrosine ligase family	--
c39396_g1	190.407	78.618	1.205	0.0066172	PREDICTED: microtubule-associated protein futsch [Nasonia vitripennis]	--	--	Microtubule-associated protein futsch OS=Drosophila melanogaster GN=futsch PE=1 SV=4	RNA polymerase Rpb1, domain 5	--
c46853_g1	919.878	2983.12	-1.537	0.0066172	Molybdenum cofactor sulfurase [Zootermopsis nevadensis]	--	molybdenum cofactor sulfurtransferase	Molybdenum cofactor sulfurase OS=Danio rerio GN=mocos PE=2 SV=2	Aminotransferase class-V//Albumin I//MOSC domain	Uncharacterized Fe-S protein
c46560_g1	71.1012	220.577	-1.4885	0.0067611	--	--	--	--	Pro-melanin-concentrating hormone (Pro-MCH)	--
c58863_g1	70.4156	0	2.6241	0.0067642	Glycine receptor subunit alpha-1 [Zootermopsis nevadensis]	--	--	Gamma-aminobutyric acid receptor subunit rho-3 OS=Homo sapiens GN=GABRR3 PE=2 SV=2	Neurotransmitter-gated ion-channel transmembrane region//Neurotransmitter-gated ion-channel ligand binding domain	Ligand-gated ion channel
c19763_g1	16.5623	0	2.6198	0.0067673	PREDICTED: glutamate receptor delta-2 subunit-like isoform 2 [Bombus impatiens]	--	--	Glutamate receptor ionotropic, delta-2 OS=Danio rerio GN=grid2 PE=2 SV=1	Bacterial extracellular solute-binding proteins, family 3//Ligand-gated ion channel	Glutamate-gated AMPA-type ion channel receptor subunit GluR2 and related subunits
c34354_g1	108.852	24.163	1.851	0.0067714	--	--	--	--	Adenovirus endoprotease	--
c40484_g1	40.4151	220.915	-2.0086	0.0067933	putative inorganic phosphate cotransporter, partial [Stegodyphus mimosarum]	--	MFS transporter, ACS family, solute carrier family 17 (sodium-dependent inorganic phosphate cotransporter), member 5	Putative inorganic phosphate cotransporter OS=Drosophila melanogaster GN=Picot PE=1 SV=1	Sugar (and other) transporter//Major Facilitator Superfamily	Permease of the major facilitator superfamily
c43970_g1	1794.64	1007.76	0.81203	0.006808	Rho guanine nucleotide exchange factor 10 [Acromyrmex echinatior]	--	Rho guanine nucleotide exchange factor 10	Rho guanine nucleotide exchange factor 10 OS=Homo sapiens GN=ARHGEF10 PE=1 SV=4	RhoGEF domain//Putative zinc finger in N-recognin (UBR box)	Predicted guanine nucleotide exchange factor
c64820_g1	150.323	579.293	-1.7102	0.0068544	--	--	--	--	Histone H1-like nucleoprotein HC2	--
c44957_g1	49.7805	165.395	-1.5614	0.006921	predicted protein [Nematostella vectensis] >gi|156229158|gb|EDO49954.1| predicted protein [Nematostella vectensis]	--	--	--	--	--
c37261_g1	318.962	841.166	-1.3057	0.006921	--	--	--	--	FYVE zinc finger//Rad50 zinc hook motif//Major surface antigen from hepadnavirus//Interferon-induced 6-16 family	--
c37224_g1	750.43	1392.82	-0.86715	0.006942	hypothetical protein DAPPUDRAFT_303119 [Daphnia pulex]	--	--	WD repeat-containing protein 43 OS=Mus musculus GN=Wdr43 PE=2 SV=2	Haemin-degrading HemS.ChuX domain//WD domain, G-beta repeat	WD40 repeat-containing protein
c25548_g1	557.061	1011.73	-0.83809	0.0069795	C-type lectin 1 [Fenneropenaeus chinensis]	--	--	C-type lectin domain family 4 member E OS=Homo sapiens GN=CLEC4E PE=1 SV=1	Lectin C-type domain	--
c39189_g1	25.0431	81.9349	-1.5426	0.0069907	--	--	--	--	Outer membrane protein (OmpH-like)	--
c46658_g1	428.988	743.131	-0.77498	0.0070776	Protein unc-45-like protein A [Acromyrmex echinatior]	--	--	Protein unc-45 homolog B OS=Danio rerio GN=unc45b PE=1 SV=2	Tetratricopeptide repeat//Tetratricopeptide repeat//HEAT repeat//Armadillo/beta-catenin-like repeat	Myosin assembly protein/sexual cycle protein and related proteins
c45083_g1	485.37	209.403	1.1512	0.0070942	PREDICTED: ankyrin repeat domain-containing protein 13C isoform X3 [Microplitis demolitor]	--	--	Ankyrin repeat domain-containing protein 13C OS=Danio rerio GN=ankrd13c PE=2 SV=1	Ankyrin repeat//Transcription mediator complex subunit Med12//Ankyrin repeat	Ankyrin repeat protein
c43218_g2	118.771	52.2698	1.1264	0.0071202	PREDICTED: tRNA-splicing endonuclease subunit Sen34-like [Bombus impatiens]	--	tRNA-splicing endonuclease subunit Sen34	tRNA-splicing endonuclease subunit Sen34 OS=Homo sapiens GN=TSEN34 PE=1 SV=1	tRNA intron endonuclease, catalytic C-terminal domain	tRNA splicing endonuclease
c38157_g2	17.6755	0	2.6057	0.0072388	homeobox-containing Dlx [Lethenteron camtschaticum]	--	--	Homeobox protein DLX-2 (Fragment) OS=Eleutherodactylus coqui GN=DLX2 PE=2 SV=1	Mitochondrial ATPase inhibitor, IATP//Homeobox domain//60s Acidic ribosomal protein	Transcription factor DLX and related proteins with LIM Zn-binding and HOX domains
c39266_g1	43.1817	0.473834	2.6021	0.0073263	hypothetical protein DAPPUDRAFT_217067 [Daphnia pulex]	--	lysyl hydroxylase/galactosyltransferase/glucosyltransferase	Procollagen-lysine,2-oxoglutarate 5-dioxygenase 2 OS=Mus musculus GN=Plod2 PE=1 SV=2	2OG-Fe(II) oxygenase superfamily//2OG-Fe(II) oxygenase superfamily	--
c18177_g1	566.762	186.505	1.4648	0.007334	neuroparsin [Metapenaeus ensis]	--	--	--	--	--
c45230_g1	564.528	35.6882	2.4918	0.007334	bcl2/adenovirus E1b 19-kD protein-interacting protein, putative [Ixodes scapularis] >gi|215500407|gb|EEC09901.1| bcl2/adenovirus E1b 19-kD protein-interacting protein, putative [Ixodes scapularis]	--	prune homolog 2	Protein prune homolog 2 OS=Pongo abelii GN=PRUNE2 PE=2 SV=1	Transmembrane protein	CDC42 Rho GTPase-activating protein
c43770_g1	276.249	517.818	-0.88008	0.007334	Armadillo repeat-containing protein 8 [Zootermopsis nevadensis]	--	--	Armadillo repeat-containing protein 8 OS=Mus musculus GN=Armc8 PE=2 SV=2	Armadillo/beta-catenin-like repeat//N-acylglucosamine 2-epimerase (GlcNAc 2-epimerase)//V-ATPase subunit H	Proteins containing armadillo/beta-catenin-like repeat
c59550_g1	28.3054	4.08059	2.151	0.0073424	trehalose-6-phosphate synthase [Fenneropenaeus chinensis]	Fenneropenaeus chinensis trehalose-6-phosphate synthase (TPS) mRNA, complete cds	trehalose 6-phosphate synthase/phosphatase	Alpha,alpha-trehalose-phosphate synthase [UDP-forming] 56 kDa subunit OS=Saccharomyces cerevisiae (strain ATCC 204508 / S288c) GN=TPS1 PE=1 SV=2	Glycosyltransferase family 20	Trehalose-6-phosphate synthase component TPS1 and related subunits
c45772_g1	5855.49	1796.79	1.5394	0.007355	Influenza virus NS1A-binding protein-like protein A [Zootermopsis nevadensis]	--	influenza virus NS1A-binding protein	Influenza virus NS1A-binding protein homolog B OS=Danio rerio GN=ivns1abpb PE=2 SV=1	BTB/POZ domain//Kelch motif//Kelch motif	Proteins containing BTB/POZ and Kelch domains, involved in regulatory/signal transduction processes
c33106_g1	194.199	27.0366	2.1842	0.0073712	PREDICTED: vacuolar protein sorting-associated protein 4A-like isoform X2 [Oreochromis niloticus] >gi|548403101|ref|XP_005739102.1| PREDICTED: vacuolar protein sorting-associated protein 4A-like isoform X2 [Pundamilia nyererei]	--	vacuolar protein-sorting-associated protein 4	Vacuolar protein sorting-associated protein 4A OS=Rattus norvegicus GN=Vps4a PE=2 SV=1	IstB-like ATP binding protein//Uncharacterised P-loop hydrolase UPF0079//RNA helicase//Magnesium chelatase, subunit ChlI//AAA domain (dynein-related subfamily)//Ethanolamine utilisation - propanediol utilisation//TIP49 C-terminus//ATPase family associated with various cellular activities (AAA)//ABC transporter//Holliday junction DNA helicase ruvB N-terminus	AAA+-type ATPase
c42196_g1	395.549	141.374	1.3729	0.007408	PREDICTED: FAD-linked sulfhydryl oxidase ALR [Nasonia vitripennis]	--	mitochondrial FAD-linked sulfhydryl oxidase	FAD-linked sulfhydryl oxidase ALR OS=Mus musculus GN=Gfer PE=2 SV=2	Transmembrane protein//Erv1 / Alr family	Mitochondrial sulfhydryl oxidase involved in the biogenesis of cytosolic Fe/S proteins
c39854_g2	207.892	389.575	-0.87966	0.0074609	Sulfotransferase 1C4 [Zootermopsis nevadensis]	--	--	Sulfotransferase 1C4 OS=Homo sapiens GN=SULT1C4 PE=1 SV=2	Sulfotransferase domain	Sulfotransferase
c21230_g1	137.627	2.75104	2.5922	0.0074609	Protein white, partial [Stegodyphus mimosarum]	Sporisorium reilianum SRZ2 chromosome 11 complete DNA sequence	--	Protein white OS=Drosophila melanogaster GN=w PE=2 SV=2	ATP synthase alpha/beta family, nucleotide-binding domain//ABC transporter//50S ribosome-binding GTPase//FtsK/SpoIIIE family//Ethanolamine utilisation - propanediol utilisation//Miro-like protein//Protein of unknown function, DUF258//AAA domain (dynein-related subfamily)//Archaeal ATPase//Septin//Uncharacterised P-loop hydrolase UPF0079	Transporter, ABC superfamily (Breast cancer resistance protein)
c40433_g2	146.443	55.7399	1.3015	0.0074609	PREDICTED: zinc finger protein 341-like [Saccoglossus kowalevskii]	--	--	Zinc finger protein 341 OS=Homo sapiens GN=ZNF341 PE=2 SV=2	Rad50 zinc hook motif//BED zinc finger//Zinc finger, C2H2 type	--
c21254_g1	641.961	1109.06	-0.77102	0.0074609	PREDICTED: transmembrane and coiled-coil domain-containing protein 1-like [Bombus impatiens]	PREDICTED: Bombyx mori transmembrane and coiled-coil domains protein 1-like (LOC101738669), mRNA	--	Transmembrane and coiled-coil domains protein 1 OS=Rattus norvegicus GN=Tmco1 PE=2 SV=1	Vpu protein//Integral membrane protein DUF106//Nucleoside transporter//Septum formation initiator	Predicted membrane protein
c44607_g1	136.376	11.1574	2.4173	0.0074609	hypothetical protein X777_06204 [Cerapachys biroi]	--	--	--	--	--
c35422_g1	53.3323	10.5303	1.9407	0.0074609	--	--	--	--	3-oxo-5-alpha-steroid 4-dehydrogenase//WD repeat binding protein EZH2	--
c44751_g2	160.911	50.4805	1.5141	0.0075186	--	--	--	--	Domain of unknown function (DUF3377)//Adenylate cyclase associated (CAP) N terminal	--
c44446_g1	849.218	76.199	2.3881	0.0075243	ADP-ribosylation factor [Marsupenaeus japonicus]	Marsupenaeus japonicus ADP-ribosylation factor (Arf) mRNA, complete cds	ADP-ribosylation factor 1	ADP-ribosylation factor OS=Candida albicans (strain SC5314 / ATCC MYA-2876) GN=ARF1 PE=3 SV=4	G-protein alpha subunit//Elongation factor Tu GTP binding domain//Ras family//Ectoine synthase//50S ribosome-binding GTPase//Gtr1/RagA G protein conserved region//ADP-ribosylation factor family//6-phosphofructo-2-kinase//Miro-like protein	GTP-binding ADP-ribosylation factor Arf1
c24076_g1	63.2868	4.55442	2.4455	0.0075934	PREDICTED: hypothetical protein LOC100642676 [Bombus terrestris]	--	--	--	Chitin binding Peritrophin-A domain	--
c36803_g2	2553.92	0	2.5925	0.0075974	peritrophin-like protein 2 [Penaeus semisulcatus]	--	--	--	Chitin binding Peritrophin-A domain	--
c42823_g1	1397.55	170.03	2.2564	0.0075974	hypothetical protein DAPPUDRAFT_315258 [Daphnia pulex]	--	solute carrier family 6 (neurotransmitter transporter, amino acid) member 5/7/9/14	Sodium-dependent nutrient amino acid transporter 1 OS=Drosophila persimilis GN=NAAT1 PE=3 SV=1	Sodium:neurotransmitter symporter family	Sodium-neurotransmitter symporter
c38804_g1	142.624	66.9727	1.045	0.0076758	Cell division protein kinase 4 [Caligus clemensi]	--	cyclin-dependent kinase 4	Cyclin-dependent kinase 6 OS=Homo sapiens GN=CDK6 PE=1 SV=1	Protein tyrosine kinase//RIO1 family//RasGEF N-terminal motif//Lipopolysaccharide kinase (Kdo/WaaP) family//Protein kinase domain	Protein kinase PCTAIRE and related kinases
c36439_g1	300.524	162.602	0.86106	0.0077983	AGAP007038-PA [Anopheles gambiae str. PEST] >gi|157020448|gb|EAA04296.4| AGAP007038-PA [Anopheles gambiae str. PEST]	PREDICTED: Takifugu rubripes Krueppel-like factor 5-like (LOC101066276), mRNA	krueppel-like factor 6/7	Krueppel-like factor 6 OS=Rattus norvegicus GN=Klf6 PE=2 SV=2	Cell fusion glycoprotein K//Zinc finger, C2H2 type	FOG: Zn-finger
c44782_g1	633.768	84.7358	2.2027	0.0078602	hypothetical protein DAPPUDRAFT_207455 [Daphnia pulex]	--	3-hydroxybutyrate dehydrogenase	D-beta-hydroxybutyrate dehydrogenase, mitochondrial OS=Homo sapiens GN=BDH1 PE=1 SV=3	NAD(P)H binding domain of trans-2-enoyl-CoA reductase//NAD dependent epimerase/dehydratase family//short chain dehydrogenase//Alba	Corticosteroid 11-beta-dehydrogenase and related short chain-type dehydrogenases
c46946_g3	1153.17	1.32954	2.5854	0.0078622	--	--	--	--	WAP-type (Whey Acidic Protein) 'four-disulfide core'	--
c34842_g1	11355	5441.67	1.0184	0.0078691	transcription factor ATF-b [Litopenaeus vannamei]	--	--	--	bZIP Maf transcription factor//Bombesin-like peptide//bZIP transcription factor//V-type ATPase 116kDa subunit family//Basic region leucine zipper	--
c26814_g1	7994.03	3281.2	1.2102	0.0078691	PREDICTED: reticulon-4-like isoform X4 [Apis dorsata]	--	--	Reticulon-1-A OS=Xenopus laevis GN=rtn1-a PE=2 SV=1	--	Reticulon
c40085_g1	1756.45	115.053	2.4719	0.0078853	RecName: Full=Crustacyanin-A2 subunit [Homarus gammarus] >gi|23200069|pdb|1GKA|B Chain B, The Molecular Basis Of The Coloration Mechanism In Lobster Shell. Beta-Crustacyanin At 3.2 A Resolution	--	--	Crustacyanin-A2 subunit OS=Homarus gammarus PE=1 SV=1	Consortin C-terminus	Apolipoprotein D/Lipocalin
c30687_g1	43.7769	0	2.5869	0.0078853	--	--	--	--	APJ endogenous ligand	--
c38616_g3	7022.02	3161.37	1.097	0.0079055	YKI1 [Bombyx mori]	--	protein yorkie	Yorkie homolog OS=Homo sapiens GN=YAP1 PE=1 SV=2	Herpesvirus egress protein UL20//WW domain	Ubiquitin protein ligase RSP5/NEDD4
c40891_g1	47.3805	634.104	-2.4377	0.0079055	PREDICTED: regucalcin-like isoform X1 [Bombyx mori] >gi|512924957|ref|XP_004930720.1| PREDICTED: regucalcin-like isoform X2 [Bombyx mori] >gi|512924961|ref|XP_004930721.1| PREDICTED: regucalcin-like isoform X3 [Bombyx mori] >gi|512924965|ref|XP_004930722.1| PREDICTED: regucalcin-like isoform X4 [Bombyx mori] >gi|512924968|ref|XP_004930723.1| PREDICTED: regucalcin-like isoform X5 [Bombyx mori] >gi…	--	gluconolactonase	Regucalcin OS=Danio rerio GN=rgn PE=2 SV=1	NHL repeat	--
c45292_g1	1542.24	841.402	0.8498	0.0079066	integrin beta subunit [Litopenaeus vannamei]	Litopenaeus vannamei integrin beta subunit mRNA, complete cds	integrin beta 1	Integrin beta-PS OS=Drosophila melanogaster GN=mys PE=1 SV=3	F-box-like domain	Integrin beta subunit (N-terminal portion of extracellular region)
c34014_g1	12.0904	52.8497	-1.8177	0.0079694	--	--	--	--	Putative phosphatase regulatory subunit	--
c37633_g2	19.3452	0	2.5826	0.0079749	--	--	--	--	DNA mismatch endonuclease Vsr	--
c42622_g1	16.4466	52.5904	-1.5174	0.0079838	ribonuclease H1 [Mesocricetus auratus]	--	ribonuclease HI	Ribonuclease H1 OS=Mus musculus GN=Rnaseh1 PE=2 SV=1	RNase H	Ribonuclease H
c43215_g1	2222.96	605.521	1.6574	0.0079889	heat shock protein family member [Scylla paramamosain]	--	--	Heat shock protein homolog OS=Nippostrongylus brasiliensis GN=HSP20 PE=2 SV=1	--	Alpha crystallins
c43860_g1	7148.36	1.77272	2.579	0.0080108	Serine proteinase stubble, partial [Stegodyphus mimosarum]	--	--	Transmembrane protease serine 9 OS=Mus musculus GN=Tmprss9 PE=2 SV=1	DNA polymerase subunit Cdc27//Trypsin//Aspartate/ornithine carbamoyltransferase, carbamoyl-P binding domain//Nuclear transition protein 2//CDC45-like protein	Trypsin
c45328_g1	2310.76	1158.67	0.96029	0.0080215	PREDICTED: uncharacterized protein LOC100880521 [Megachile rotundata]	--	Rab11 family-interacting protein 1/2/5	Rab11 family-interacting protein 1 OS=Homo sapiens GN=RAB11FIP1 PE=1 SV=3	Ribosomal protein L44//C2 domain	--
c41336_g1	91.2479	15.238	2.0612	0.0080368	--	--	--	--	NB glycoprotein	--
c41236_g1	145.542	327.912	-1.1142	0.0081118	--	--	--	--	3,4-dihydroxy-2-butanone 4-phosphate synthase	--
c21918_g1	75.0908	18.3709	1.7577	0.0081227	Myb/SANT-like DNA-binding domain-containing protein 3, partial [Leptosomus discolor]	--	--	Myb/SANT-like DNA-binding domain-containing protein 3 OS=Xenopus tropicalis GN=msantd3 PE=2 SV=1	--	--
c42988_g1	6883.71	2468.56	1.3669	0.0081677	hypothetical protein L798_12754 [Zootermopsis nevadensis]	--	--	--	--	--
c33940_g1	58.435	134.785	-1.1431	0.008177	--	--	--	--	Alphaherpesvirus glycoprotein E	--
c43234_g1	210.361	51.2609	1.7606	0.0082413	cyclooxygenase [Penaeus monodon]	Penaeus monodon cyclooxygenase mRNA, complete cds	prostaglandin-endoperoxide synthase 2	Prostaglandin G/H synthase 2 OS=Bos taurus GN=PTGS2 PE=2 SV=2	Animal haem peroxidase//EGF-like domain//R3H domain	Peroxidase/oxygenase
c25722_g1	46945.2	27834.2	0.73829	0.0082651	eukaryotic initiation factor 4A [Litopenaeus vannamei]	Litopenaeus vannamei eukaryotic initiation factor 4A mRNA, complete cds	translation initiation factor 4A	Eukaryotic initiation factor 4A-II OS=Rattus norvegicus GN=Eif4a2 PE=1 SV=1	Suppressor of Fused Gli/Ci N terminal binding domain//DEAD/DEAH box helicase//Helicase conserved C-terminal domain//Flavivirus DEAD domain//tRNA synthetases class I (W and Y)//Type III restriction enzyme, res subunit	Translation initiation factor 4F, helicase subunit (eIF-4A) and related helicases
c33275_g1	11.5531	53.8446	-1.8688	0.0082746	prophenoloxidase activating enzyme 2 [Litopenaeus vannamei]	--	--	Serine protease easter OS=Drosophila melanogaster GN=ea PE=1 SV=3	Trypsin	Trypsin
c41457_g1	45.8103	3.25553	2.4315	0.0082883	--	--	--	--	Aminoacyl tRNA synthetase class II, N-terminal domain//Consortin C-terminus	--
c18254_g1	14.7768	0.947668	2.4316	0.0082928	hypothetical protein HELRODRAFT_92299, partial [Helobdella robusta] >gi|555706385|gb|ESO09618.1| hypothetical protein HELRODRAFT_92299, partial [Helobdella robusta]	--	--	--	--	--
c38973_g2	910.917	528.304	0.76796	0.0083116	--	--	--	--	Anaphase-promoting complex subunit 1	--
c28940_g1	43.719	1.83403	2.5177	0.0083396	--	--	--	--	Transcription factor IIA, alpha/beta subunit//Nucleopolyhedrovirus capsid protein P87//CDC45-like protein//Cwf15/Cwc15 cell cycle control protein//Myc amino-terminal region//Nop14-like family//NOA36 protein	--
c29018_g1	1062.58	1914.5	-0.82681	0.008341	HMGBb [Litopenaeus vannamei]	Litopenaeus vannamei HMGBb mRNA, complete cds	high mobility group protein B1	High mobility group protein DSP1 OS=Drosophila melanogaster GN=Dsp1 PE=2 SV=1	Formiminotransferase-cyclodeaminase	HMG box-containing protein
c46047_g1	606.368	1115.26	-0.85432	0.008341	FAD synthetase [Crassostrea gigas]	--	FAD synthetase	FAD synthase OS=Xenopus laevis GN=flad1 PE=2 SV=1	NLI interacting factor-like phosphatase//Probable molybdopterin binding domain//Phosphoadenosine phosphosulfate reductase family//Ectropic viral integration site 2A protein (EVI2A)	3'-phosphoadenosine 5'-phosphosulfate sulfotransferase (PAPS reductase)/FAD synthetase and related enzymes
c27786_g1	36.059	4.67703	2.2057	0.008341	--	Schistosoma mansoni strain Puerto Rico chromosome 4, complete genome	--	--	Metal binding domain of Ada	--
c38645_g2	296.682	106.143	1.3685	0.008361	Abhydrolase domain-containing protein 12 [Caligus clemensi]	--	abhydrolase domain-containing protein 12	Monoacylglycerol lipase ABHD12 OS=Xenopus tropicalis GN=abhd12 PE=2 SV=1	Phospholipase/Carboxylesterase//Ferroportin1 (FPN1)//Prolyl oligopeptidase family	Predicted alpha/beta hydrolase
c17619_g2	0.537285	15.8485	-2.5043	0.0083673	reverse transcriptase, partial [Penaeus monodon]	--	--	--	--	--
c45779_g1	90.3916	13.3427	2.1349	0.0083975	PREDICTED: uncharacterized protein LOC103360113 [Stegastes partitus]	--	KRAB and SCAN domains-containing zinc finger protein	Zinc finger protein 582 OS=Homo sapiens GN=ZNF582 PE=2 SV=1	Zinc finger, C2H2 type//RNA helicase (UPF2 interacting domain)//TFIIH C1-like domain//Phorbol esters/diacylglycerol binding domain (C1 domain)//AN1-like Zinc finger	FOG: Zn-finger
c35407_g1	843.833	284.433	1.4353	0.0084338	heat shock protein [Penaeus monodon]	Fenneropenaeus chinensis small heat shock protein (Hsp21) gene, complete cds	--	Heat shock protein beta-1 OS=Bos taurus GN=HSPB1 PE=2 SV=1	--	Alpha crystallins
c35584_g1	36.6348	6.77032	1.9765	0.0084353	predicted protein [Physcomitrella patens] >gi|162665805|gb|EDQ52477.1| predicted protein [Physcomitrella patens]	--	--	RING finger protein 224 OS=Mus musculus GN=Rnf224 PE=2 SV=1	RING-H2 zinc finger//zinc-RING finger domain//Zinc finger, C3HC4 type (RING finger)//Ring finger domain//HEAT repeat	Predicted E3 ubiquitin ligase
c31999_g1	83.5939	171.008	-0.99201	0.0084388	--	--	--	--	Ankyrin repeat	--
c44183_g1	1954.27	673.705	1.4102	0.008461	Calcium/calmodulin-dependent protein kinase kinase 2 [Zootermopsis nevadensis]	PREDICTED: Heterocephalus glaber calcium/calmodulin-dependent protein kinase kinase 2, beta (Camkk2), transcript variant X3, mRNA	calcium/calmodulin-dependent protein kinase kinase	Calcium/calmodulin-dependent protein kinase kinase 1 OS=Homo sapiens GN=CAMKK1 PE=1 SV=2	Protein kinase domain//Receptor L domain//Protein tyrosine kinase	Ca2+/calmodulin-dependent protein kinase kinase beta and related serine/threonine protein kinases
c34876_g1	517.143	2331.66	-1.8419	0.0084744	C-type lectin 2 [Marsupenaeus japonicus]	Marsupenaeus japonicus C-type lectin 2 mRNA, complete cds	--	--	Lectin C-type domain//Low-density lipoprotein receptor domain class A	--
c42953_g1	244.508	427.435	-0.78651	0.0084782	PREDICTED: late secretory pathway protein AVL9 homolog [Tribolium castaneum]	--	--	Late secretory pathway protein AVL9 homolog OS=Pongo abelii GN=AVL9 PE=2 SV=1	--	Uncharacterized conserved protein
c21150_g1	135.829	47.3782	1.3956	0.0086055	Autophagy-related protein 101 [Zootermopsis nevadensis]	--	--	Autophagy-related protein 101 OS=Xenopus tropicalis GN=atg101 PE=2 SV=1	Replication protein P	Uncharacterized conserved protein
c27028_g1	29.3993	2.81235	2.3298	0.0086948	--	--	--	--	Paramyxovirus nucleocapsid protein//Floricaula / Leafy protein//Ryanodine Receptor TM 4-6	--
c39734_g1	45.9616	13.8165	1.5566	0.0087249	PREDICTED: G-protein coupled receptor moody-like [Apis florea]	--	--	G-protein coupled receptor moody OS=Drosophila melanogaster GN=moody PE=2 SV=2	7 transmembrane receptor (rhodopsin family)//Mammalian taste receptor protein (TAS2R)	FOG: 7 transmembrane receptor
c46373_g1	2699.91	1088.68	1.2298	0.0087249	hypothetical protein DAPPUDRAFT_311909 [Daphnia pulex]	--	--	RE1-silencing transcription factor OS=Homo sapiens GN=REST PE=1 SV=3	RNA recognition motif. (a.k.a. RRM, RBD, or RNP domain)//Neurotransmitter-gated ion-channel ligand binding domain	--
c15481_g1	32.6453	0.443181	2.552	0.0088007	--	--	--	--	Chitin binding Peritrophin-A domain	--
c45329_g1	245.547	101.025	1.2057	0.0088562	Msx2-interacting protein, partial [Stegodyphus mimosarum]	--	--	Msx2-interacting protein OS=Homo sapiens GN=SPEN PE=1 SV=1	RNA recognition motif. (a.k.a. RRM, RBD, or RNP domain)	--
c40443_g3	31.7028	8.22248	1.6958	0.0088631	--	Drosophila yakuba GE13741 (Dyak\GE13741), mRNA	--	--	BAF1 / ABF1 chromatin reorganising factor//Serine incorporator (Serinc)	--
c31319_g1	103.074	37.5976	1.3455	0.0088672	TPA_inf: BTB/POZ and Kelch domain-containing protein [Amblyomma variegatum]	--	kelch-like protein 18	Protein bric-a-brac 2 OS=Drosophila melanogaster GN=bab2 PE=1 SV=2	BTB/POZ domain//BED zinc finger//Zinc finger, C2H2 type	FOG: Zn-finger
c44824_g1	661.027	1637.57	-1.2281	0.0088672	PREDICTED: protein phosphatase 1 regulatory subunit 16A [Tribolium castaneum] >gi|270011631|gb|EFA08079.1| hypothetical protein TcasGA2_TC005675 [Tribolium castaneum]	--	protein phosphatase 1 regulatory subunit 16A	Protein phosphatase 1 regulatory subunit 16A OS=Homo sapiens GN=PPP1R16A PE=1 SV=1	Ankyrin repeat//Ankyrin repeat	Myosin phosphatase, regulatory subunit
c44151_g2	44.237	1.86468	2.504	0.0088709	plexin-like protein [Gammarus fossarum]	PREDICTED: Tursiops truncatus plexin A3 (PLXNA3), mRNA	plexin B	Plexin-B OS=Drosophila melanogaster GN=plexB PE=1 SV=2	--	Plexins (functional semaphorin receptors)
c36684_g1	254.465	67.1426	1.6837	0.0089819	WD repeat and FYVE domain-containing protein 2 [Zootermopsis nevadensis]	--	--	WD repeat and FYVE domain-containing protein 2 OS=Mus musculus GN=Wdfy2 PE=2 SV=2	WD domain, G-beta repeat//FYVE-type zinc finger//FYVE zinc finger	Uncharacterized conserved protein, contains WD40 repeats and FYVE domains
c36109_g1	111.144	0.886361	2.5499	0.0090852	hypothetical protein DAPPUDRAFT_327034 [Daphnia pulex]	--	--	Glutamate receptor 3 OS=Homo sapiens GN=GRIA3 PE=1 SV=2	Ligand-gated ion channel//Insulin-like growth factor binding protein	Glutamate-gated kainate-type ion channel receptor subunit GluR5 and related subunits
c42772_g1	6.0645	36.0228	-2.0398	0.0091123	--	--	--	--	Domain of unknown function (DUF1705)	--
c46692_g2	291.268	847.993	-1.4122	0.0091209	PREDICTED: uncharacterized protein LOC100891895 [Strongylocentrotus purpuratus]	--	--	--	--	--
c35705_g1	176.479	69.3866	1.2577	0.009202	Dual specificity protein phosphatase 23 [Zootermopsis nevadensis]	--	atypical dual specificity phosphatase	Dual specificity protein phosphatase 23 OS=Mus musculus GN=Dusp23 PE=2 SV=1	TatD related DNase//Protein-tyrosine phosphatase//Dual specificity phosphatase, catalytic domain//Repressor of phase-1 flagellin//Cyclin-dependent kinase inhibitor 3 (CDKN3)	Protein tyrosine phosphatase CDC14
c45751_g1	50.9323	124.959	-1.2161	0.009202	conserved hypothetical protein [Pediculus humanus corporis] >gi|212507616|gb|EEB11509.1| conserved hypothetical protein [Pediculus humanus corporis]	--	--	Major facilitator superfamily domain-containing protein 6-B OS=Danio rerio GN=mfsd6b PE=3 SV=1	LacY proton/sugar symporter//Major Facilitator Superfamily	Predicted transporter
c37606_g1	6662.87	2015.84	1.5463	0.0094285	Insulin receptor substrate 2-B, partial [Stegodyphus mimosarum]	--	insulin receptor substrate 1	Insulin receptor substrate 1 OS=Drosophila melanogaster GN=chico PE=1 SV=1	NADH-ubiquinone oxidoreductase chain 4, amino terminus//PTB domain (IRS-1 type)//Protein prenyltransferase alpha subunit repeat	--
c39633_g1	152.466	44.6438	1.5801	0.0094418	Adenosine kinase [Zootermopsis nevadensis]	--	adenosine kinase	Adenosine kinase OS=Physcomitrella patens subsp. patens GN=ADK PE=2 SV=1	Anti-sigma-28 factor, FlgM	Possible pfkB family carbohydrate kinase
c42908_g2	643.378	206.05	1.4867	0.0094499	PREDICTED: uncharacterized protein LOC101847791 isoform X1 [Aplysia californica] >gi|524868940|ref|XP_005091268.1| PREDICTED: uncharacterized protein LOC101847791 isoform X2 [Aplysia californica]	--	--	--	--	--
c37200_g1	79.1828	17.8358	1.8202	0.0094499	Polycomb protein Sfmbt [Harpegnathos saltator]	--	--	Polycomb protein Sfmbt OS=Drosophila pseudoobscura pseudoobscura GN=Sfmbt PE=3 SV=2	Transforming growth factor beta like domain//SAM domain (Sterile alpha motif)//mbt repeat//Sterile alpha motif (SAM)/Pointed domain	Polycomb group protein SCM/L(3)MBT (tumor-supressor in Drosophila and humans)
c43594_g2	1.09387	16.3223	-2.3884	0.0095456	Broad-complex protein isoform 4 [Penaeus monodon]	--	--	Longitudinals lacking protein, isoform G OS=Drosophila melanogaster GN=lola PE=1 SV=2	Zinc finger, C2H2 type//BTB/POZ domain	Proteins containing BTB/POZ and Kelch domains, involved in regulatory/signal transduction processes
c44820_g4	9.86408	72.0955	-2.1619	0.0095577	glucose transporter 8 [Solenopsis invicta]	--	--	Facilitated trehalose transporter Tret1 OS=Culex quinquefasciatus GN=Tret1 PE=3 SV=1	Major Facilitator Superfamily//Sugar (and other) transporter	Predicted transporter (major facilitator superfamily)
c44832_g4	54.1946	18.8141	1.3996	0.0095662	--	--	--	--	60s Acidic ribosomal protein//Adenylate cyclase associated (CAP) N terminal	--
c76570_g1	3848.69	88.3846	2.5305	0.009574	PREDICTED: geminin-like isoform 1 [Sarcophilus harrisii]	--	--	--	bZIP transcription factor//Homeobox associated leucine zipper//Geminin//Septum formation initiator	--
c44895_g2	5445.97	1165.08	1.8646	0.0095995	PREDICTED: neuropeptide FF receptor 2-like [Ceratitis capitata]	--	--	Neuropeptide Y receptor type 2 OS=Bos taurus GN=NPY2R PE=2 SV=1	Translocon-associated protein (TRAP), alpha subunit//Pox virus Ag35 surface protein//DDHD domain//7 transmembrane receptor (rhodopsin family)//Sirohaem synthase dimerisation region	G protein-coupled receptor
c45847_g2	2188.98	828.105	1.3026	0.0096838	thromboxane A synthase [Penaeus monodon]	Penaeus monodon thromboxane A synthase mRNA, complete cds	--	Cytochrome P450 3A40 OS=Oryzias latipes GN=cyp3a40 PE=2 SV=1	Baculovirus occlusion-derived virus envelope protein EC27//Cytochrome P450	Cytochrome P450 CYP3/CYP5/CYP6/CYP9 subfamilies
c45160_g1	28.9199	75.6077	-1.2884	0.0096838	Tectonic-2 [Crassostrea gigas]	--	--	Tectonic-2 OS=Homo sapiens GN=TCTN2 PE=2 SV=1	--	--
c32974_g1	31.5707	0	2.5309	0.0097915	--	--	--	--	Bluetongue virus non-structural protein NS2//CDC45-like protein//ZIP Zinc transporter//Photosystem II reaction centre W protein (PsbW)	--
c33856_g1	30.1488	83.1418	-1.3514	0.009834	Alba-like protein C9orf23-like protein [Crassostrea gigas]	--	ribonucleases P/MRP protein subunit RPP25	Ribonuclease P protein subunit p25-like protein OS=Mus musculus GN=Rpp25l PE=2 SV=1	Alba	--
c45322_g2	54.5003	142.611	-1.2894	0.0098359	--	Penaeus monodon clone SFE9M38-3 AFLP marker sequence	--	--	CTF/NF-I family transcription modulation region	--
c35675_g1	1114.31	1980.59	-0.80793	0.0099039	PREDICTED: acylamino-acid-releasing enzyme [Chelonia mydas]	--	acylaminoacyl-peptidase	Acylamino-acid-releasing enzyme OS=Rattus norvegicus GN=Apeh PE=1 SV=1	Dienelactone hydrolase family//Prolyl oligopeptidase family//Serine carboxypeptidase S28//alpha/beta hydrolase fold//Phospholipase/Carboxylesterase	Dipeptidyl aminopeptidase
c29199_g1	31.2427	5.88396	1.9496	0.0099853	PREDICTED: LIM domain transcription factor LMO4.2-like isoform X1 [Tribolium castaneum]	Drosophila melanogaster beadex (Bx), transcript variant E, mRNA	--	LIM domain only protein 3 OS=Xenopus laevis GN=lmo3 PE=2 SV=1	LIM domain//Zinc finger, C2H2 type	Transcription factor, contains HOX domain
c39411_g3	202.414	38.1021	1.9596	0.010096	PREDICTED: early growth response protein 1-like, partial [Diaphorina citri]	--	--	--	--	--
c40346_g1	8101.04	3712.63	1.0723	0.010107	hypothetical protein CAPTEDRAFT_221986, partial [Capitella teleta]	--	terminal uridylyltransferase	Terminal uridylyltransferase 7 OS=Homo sapiens GN=ZCCHC6 PE=1 SV=1	Proprotein convertase P-domain//Potassium-channel blocking toxin//Nucleotidyltransferase domain//Zinc knuckle	S-M checkpoint control protein CID1 and related nucleotidyltransferases
c42361_g1	205.391	11.1574	2.456	0.010123	hypothetical protein L798_12702, partial [Zootermopsis nevadensis]	PREDICTED: Alligator sinensis kinesin family member 19 (KIF19), mRNA	kinesin family member 18/19	Kinesin-like protein KIF19 OS=Xenopus laevis GN=kif19 PE=2 SV=1	Kinesin motor domain//His Kinase A (phospho-acceptor) domain	Kinesin-like protein
c42866_g1	90.6335	15.6199	2.0199	0.010149	PREDICTED: putative polypeptide N-acetylgalactosaminyltransferase 9 isoform X1 [Tribolium castaneum]	--	polypeptide N-acetylgalactosaminyltransferase	Putative polypeptide N-acetylgalactosaminyltransferase 9 OS=Drosophila melanogaster GN=pgant9 PE=2 SV=2	--	Polypeptide N-acetylgalactosaminyltransferase
c34076_g1	62.3859	8.75762	2.1433	0.010201	--	--	--	--	CAAX protease self-immunity	--
c26500_g1	102.331	7.39742	2.3973	0.010228	PREDICTED: disintegrin and metalloproteinase domain-containing protein 10-like [Megachile rotundata]	Anopheles gambiae str. PEST AGAP003070-PA (AgaP_AGAP003070) mRNA, complete cds	disintegrin and metalloproteinase domain-containing protein 10	Disintegrin and metalloproteinase domain-containing protein 10 (Fragment) OS=Rattus norvegicus GN=Adam10 PE=2 SV=1	Reprolysin (M12B) family zinc metalloprotease//Cell surface heme-binding protein Shp	Meltrins, fertilins and related Zn-dependent metalloproteinases of the ADAMs family
c41683_g1	3096.97	1459.15	1.0376	0.010228	membrane glycoprotein LIG-1, putative [Ixodes scapularis] >gi|215490630|gb|EEC00273.1| membrane glycoprotein LIG-1, putative [Ixodes scapularis]	--	--	Oplophorus-luciferin 2-monooxygenase non-catalytic subunit OS=Oplophorus gracilirostris PE=1 SV=1	Leucine Rich Repeat	FOG: Leucine rich repeat
c40886_g1	93.4936	370.667	-1.7185	0.010262	Betaine--homocysteine S-methyltransferase 1, partial [Stegodyphus mimosarum]	--	betaine-homocysteine S-methyltransferase	Betaine--homocysteine S-methyltransferase 1 (Fragment) OS=Sus scrofa GN=BHMT PE=1 SV=3	Homocysteine S-methyltransferase	--
c46505_g1	13499.4	2573.04	1.9498	0.010281	hypothetical protein DAPPUDRAFT_255495 [Daphnia pulex]	--	--	Calcium-activated chloride channel regulator 4 OS=Homo sapiens GN=CLCA4 PE=1 SV=2	--	--
c39327_g1	579.732	310.545	0.87241	0.010326	hypothetical protein L798_04609 [Zootermopsis nevadensis]	--	--	--	Ribosomal protein S28e	--
c24115_g1	872.18	462.421	0.88618	0.010328	beta-thymosin 5 [Pacifastacus leniusculus]	--	--	--	--	--
c43650_g1	6.58249	30.1082	-1.838	0.01033	hemocyte kazal-type proteinase inhibitor [Penaeus monodon]	Penaeus monodon hemocyte kazal-type proteinase inhibitor mRNA, complete cds	--	Four-domain proteases inhibitor OS=Melithaea caledonica PE=1 SV=1	Kazal-type serine protease inhibitor domain//Kazal-type serine protease inhibitor domain	FOG: Kazal-type serine protease inhibitor domain
c36217_g2	50.5879	9.23145	1.9773	0.010354	Rho-related GTP-binding protein RhoU [Crassostrea gigas]	--	Ras homolog gene family, member U	Rho-related GTP-binding protein RhoU OS=Mus musculus GN=Rhou PE=2 SV=1	Miro-like protein//Ras family//50S ribosome-binding GTPase//ADP-ribosylation factor family	Ras-related small GTPase, Rho type
c45688_g1	526.568	1.89534	2.5135	0.010372	inversin protein alternative isoform [Trichomonas vaginalis G3] >gi|121908158|gb|EAY13038.1| inversin protein alternative isoform, putative [Trichomonas vaginalis G3]	--	ankyrin repeat-rich membrane spanning protein	Kinase D-interacting substrate of 220 kDa OS=Rattus norvegicus GN=Kidins220 PE=1 SV=2	Ankyrin repeat//Ankyrin repeat	FOG: Ankyrin repeat
c33949_g1	34.8523	1.3602	2.4749	0.010372	hypothetical protein BRAFLDRAFT_255405 [Branchiostoma floridae] >gi|229271177|gb|EEN42100.1| hypothetical protein BRAFLDRAFT_255405 [Branchiostoma floridae]	--	laminin, alpha 1/2	Laminin subunit alpha-1 OS=Homo sapiens GN=LAMA1 PE=1 SV=2	F5/8 type C domain	Extracellular matrix glycoprotein Laminin subunits alpha and gamma
c11773_g2	57.1155	0	2.5133	0.010413	Alpha tubulin-like protein [Strongyloides ratti]	PREDICTED: Alligator sinensis tubulin, alpha 1a (TUBA1A), mRNA	tubulin alpha	Tubulin alpha-2 chain OS=Caenorhabditis elegans GN=tba-2 PE=2 SV=1	--	Alpha tubulin
c45911_g1	1161.67	1874.29	-0.67736	0.010482	Beta-mannosidase [Zootermopsis nevadensis]	--	beta-mannosidase	Beta-mannosidase OS=Capra hircus GN=MANBA PE=2 SV=1	Glutathione peroxidase//Glycosyl hydrolases family 2, sugar binding domain//Glycosyl hydrolases family 2, TIM barrel domain	--
c44140_g1	238.463	110.822	1.0552	0.010502	hypothetical protein DAPPUDRAFT_309824 [Daphnia pulex]	--	E3 ubiquitin-protein ligase RBBP6	E3 ubiquitin-protein ligase RBBP6 OS=Mus musculus GN=Rbbp6 PE=1 SV=5	Histidine carboxylase PI chain//DWNN domain	Predicted E3 ubiquitin ligase
c36237_g1	187.636	26.5321	2.1386	0.010507	--	--	--	--	Gar1/Naf1 RNA binding region	--
c37204_g1	6.00661	27.831	-1.8445	0.010507	--	--	--	--	Oxaloacetate decarboxylase, gamma chain	--
c41122_g1	388.103	106.862	1.6355	0.010522	PREDICTED: receptor expression-enhancing protein 4-like isoform X4 [Apis dorsata]	PREDICTED: Nasonia vitripennis hypothetical protein LOC100120566, transcript variant 1 (LOC100120566), mRNA	receptor expression-enhancing protein 1/2/3/4	Receptor expression-enhancing protein 2 OS=Bos taurus GN=REEP2 PE=2 SV=1	--	HVA22/DP1 gene product-related proteins
c25667_g1	15.3334	1.83403	2.199	0.010528	--	--	--	--	Linker for activation of T-cells	--
c19155_g1	11.0158	0	2.5058	0.010562	--	--	--	--	Ribosomal L18p/L5e family	--
c45717_g1	2038.67	164.6	2.3679	0.010569	lipoprotein receptor 2A [Pandalopsis japonica]	--	--	Low-density lipoprotein receptor (Fragment) OS=Oryctolagus cuniculus GN=LDLR PE=2 SV=1	Calcium-binding EGF domain//EGF-like domain//Low-density lipoprotein receptor domain class A	Low-density lipoprotein receptors containing Ca2+-binding EGF-like domains
c37792_g4	81.2518	191.182	-1.1633	0.010569	hypothetical protein DAPPUDRAFT_230121 [Daphnia pulex]	--	--	PEST proteolytic signal-containing nuclear protein OS=Homo sapiens GN=PCNP PE=1 SV=2	Putative inner membrane protein of Enterobacteriaceae	--
c37961_g1	1486.07	526.86	1.3741	0.010569	HMG box transcription factor BBX [Zootermopsis nevadensis]	--	--	HMG box transcription factor BBX OS=Homo sapiens GN=BBX PE=1 SV=1	--	HMG-box transcription factor Capicua and related proteins
c24088_g1	1164.66	635.678	0.84804	0.010569	--	--	--	--	Alphaherpesvirus tegument protein US9	--
c36655_g2	12.6856	0	2.507	0.010587	--	--	--	--	PBP/GOBP family	--
c43759_g1	64.4609	162.691	-1.2473	0.010666	Lactosylceramide 4-alpha-galactosyltransferase [Zootermopsis nevadensis]	--	lactosylceramide 4-alpha-galactosyltransferase	Lactosylceramide 4-alpha-galactosyltransferase OS=Rattus norvegicus GN=A4galt PE=1 SV=1	TcdA/TcdB catalytic glycosyltransferase domain//Alpha 1,4-glycosyltransferase conserved region	--
c39619_g1	264.273	1.4215	2.5069	0.01067	--	--	--	--	Got1/Sft2-like family	--
c31755_g1	10.4593	0	2.4997	0.010776	--	--	--	--	Ribosome receptor lysine/proline rich region	--
c37788_g1	812.04	1632.65	-0.96849	0.010826	transformer-2 protein [Penaeus monodon]	Penaeus monodon transformer-2 protein mRNA, complete cds	transformer-2 protein	Transformer-2 protein homolog beta OS=Rattus norvegicus GN=Tra2b PE=1 SV=1	TMEM9//DHHC palmitoyltransferase//RNA recognition motif. (a.k.a. RRM, RBD, or RNP domain)	FOG: RRM domain
c46629_g2	864.07	496.654	0.77912	0.01108	JmjC domain-containing histone demethylation protein 1 [Zootermopsis nevadensis]	Drosophila persimilis GL22285 (Dper\GL22285), mRNA	F-box and leucine-rich repeat protein 10/11	JmjC domain-containing histone demethylation protein 1 OS=Drosophila melanogaster GN=Kdm2 PE=1 SV=2	JmjC domain, hydroxylase//CXXC zinc finger domain	F-box protein JEMMA and related proteins with JmjC, PHD, F-box and LRR domains
c39000_g1	259.31	961.108	-1.6533	0.01108	GST-N-Metaxin-like protein [Daphnia pulex]	--	--	Failed axon connections homolog OS=Rattus norvegicus GN=Faxc PE=3 SV=1	Glutathione S-transferase, N-terminal domain	Failed axon connections (fax) protein/glutathione S-transferase-like protein
c44681_g2	1245.71	2043.01	-0.69944	0.0111	hypothetical protein X777_04827 [Cerapachys biroi]	--	--	--	--	--
c38244_g1	100.443	215.744	-1.051	0.011114	Protein FRG1 [Harpegnathos saltator]	--	protein FRG1	Protein FRG1 OS=Takifugu rubripes GN=frg1 PE=2 SV=1	Fascin domain	Predicted actin-bundling protein
c44177_g1	340.919	699.031	-0.9933	0.011125	hypothetical protein TcasGA2_TC005413 [Tribolium castaneum]	--	beta-glucuronidase	Beta-glucuronidase OS=Mus musculus GN=Gusb PE=2 SV=2	Glycosyl hydrolases family 2, TIM barrel domain	Beta-Glucuronidase GUSB (glycosylhydrolase superfamily 2)
c78735_g1	43.6003	11.8905	1.6412	0.011126	--	--	--	--	Zinc finger, C2H2 type//Spumavirus gag protein	FOG: Zn-finger
c36024_g1	1216.42	667.4	0.84077	0.011174	PREDICTED: cytoplasmic polyadenylation element-binding protein 2 [Tribolium castaneum]	PREDICTED: Vicugna pacos cytoplasmic polyadenylation element binding protein 2 (CPEB2), transcript variant X6, mRNA	--	Cytoplasmic polyadenylation element-binding protein 2 OS=Mus musculus GN=Cpeb2 PE=1 SV=1	Potassium channel Kv1.4 tandem inactivation domain//RNA recognition motif. (a.k.a. RRM, RBD, or RNP domain)//B-box zinc finger	Predicted RNA-binding protein (RRM superfamily)
c45633_g1	299.28	15.7119	2.4409	0.0112	PREDICTED: insulin-like peptide receptor isoform X3 [Microplitis demolitor]	--	insulin receptor	Insulin-like growth factor 1 receptor OS=Xenopus laevis GN=igf1r PE=1 SV=1	C-terminal domain of 1-Cys peroxiredoxin//Furin-like cysteine rich region//Fibronectin type III domain//Receptor L domain	Insulin/growth factor receptor (contains protein kinase domain)
c37113_g1	107.315	213.954	-0.95767	0.011301	--	--	--	--	Occlusion-derived virus envelope protein ODV-E18	--
c46255_g1	236.178	426.275	-0.82755	0.011339	RCC1 domain containing 1 [Xenopus (Silurana) tropicalis] >gi|163915454|gb|AAI57280.1| LOC100135212 protein [Xenopus (Silurana) tropicalis]	--	--	RCC1 domain-containing protein 1 OS=Mus musculus GN=Rccd1 PE=2 SV=2	--	FOG: RCC1 domain
c44712_g3	127.357	7.71799	2.4142	0.011355	hypothetical protein DAPPUDRAFT_203278 [Daphnia pulex]	--	solute carrier family 6 (neurotransmitter transporter, GABA) member 6/8/11/12/13	Sodium- and chloride-dependent GABA transporter ine OS=Drosophila melanogaster GN=ine PE=1 SV=1	Sodium:neurotransmitter symporter family	Sodium-neurotransmitter symporter
c47502_g1	24.5444	144.867	-2.0213	0.011368	histone H1-like protein [Scylla paramamosain]	--	--	Histone H1-delta OS=Strongylocentrotus purpuratus PE=3 SV=1	Fatty acid desaturase//linker histone H1 and H5 family	--
c40629_g1	19.7282	57.588	-1.4106	0.011387	PREDICTED: uncharacterized protein LOC103569175 [Microplitis demolitor]	--	--	Coiled-coil-helix-coiled-coil-helix domain-containing protein 7 OS=Homo sapiens GN=CHCHD7 PE=1 SV=1	--	--
c41763_g1	688.877	1636.03	-1.1743	0.011437	conserved hypothetical protein [Pediculus humanus corporis] >gi|212511844|gb|EEB14720.1| conserved hypothetical protein [Pediculus humanus corporis]	--	--	Malectin OS=Danio rerio GN=mlec PE=3 SV=1	SET domain	Predicted receptor-like serine/threonine kinase
c34378_g1	25.4676	0	2.4907	0.011443	PREDICTED: LOW QUALITY PROTEIN: opsin, ultraviolet-sensitive [Diaphorina citri]	--	--	Opsin-2 OS=Manduca sexta GN=OP2 PE=2 SV=2	7 transmembrane receptor (rhodopsin family)	Muscarinic acetylcholine receptor
c13541_g1	995.379	607.95	0.69716	0.011443	DNA-directed RNA polymerase II 23 kDa polypeptide, putative [Pediculus humanus corporis] >gi|212513848|gb|EEB16264.1| DNA-directed RNA polymerase II 23 kDa polypeptide, putative [Pediculus humanus corporis]	PREDICTED: Falco peregrinus polymerase (RNA) II (DNA directed) polypeptide E, 25kDa (POLR2E), mRNA	DNA-directed RNA polymerases I, II, and III subunit RPABC1	DNA-directed RNA polymerases I, II, and III subunit RPABC1 OS=Pongo abelii GN=POLR2E PE=2 SV=1	RNA polymerase Rpb5, C-terminal domain//RNA polymerase Rpb5, N-terminal domain//Restriction endonuclease	RNA polymerase, 25-kDa subunit (common to polymerases I, II and III)
c33912_g1	20829.4	1099.75	2.434	0.011636	cyclin A [Litopenaeus vannamei] >gi|459217372|gb|AGG40745.1| cyclin A [Litopenaeus vannamei]	Litopenaeus vannamei cyclin A mRNA, complete cds	cyclin A	G2/mitotic-specific cyclin-A OS=Patella vulgata PE=2 SV=1	Cyclin, C-terminal domain//Sigma-70, region 4	G2/Mitotic-specific cyclin A
c44636_g1	675.964	103.455	2.0843	0.011647	--	--	--	--	NADH-Ubiquinone oxidoreductase (complex I), chain 5 N-terminus	--
c42869_g1	71.0048	153.325	-1.057	0.011683	Serine/threonine-protein phosphatase BSU1 [Crassostrea gigas]	--	serine/threonine-protein phosphatase PP1 catalytic subunit	Serine/threonine-protein phosphatase PP1 isozyme 4 OS=Arabidopsis thaliana GN=TOPP4 PE=1 SV=1	Secreted protein acidic and rich in cysteine Ca binding region//NUC129 domain//EF hand//Calcineurin-like phosphoesterase//EF-hand domain//EF-hand domain pair//EF hand	Serine/threonine specific protein phosphatase PP1, catalytic subunit
c32602_g1	621.324	264.496	1.1606	0.011687	hypothetical protein CAPTEDRAFT_181738 [Capitella teleta]	PREDICTED: Danio rerio intraflagellar transport protein 46 (ift46), mRNA	--	Intraflagellar transport protein 46 homolog OS=Danio rerio GN=ift46 PE=2 SV=2	Intraflagellar transport complex B protein 46 C terminal	--
c44628_g1	690.838	1200.51	-0.77714	0.011687	--	--	--	--	DMPK coiled coil domain like	--
c29122_g1	924.732	536.512	0.76631	0.011706	PREDICTED: casein kinase I isoform alpha isoform X5 [Monodelphis domestica]	PREDICTED: Oryctolagus cuniculus casein kinase 1, alpha 1-like (LOC100352479), mRNA	casein kinase 1, alpha	Casein kinase I isoform alpha OS=Mus musculus GN=Csnk1a1 PE=1 SV=2	Protein tyrosine kinase//Poxvirus serine/threonine protein kinase//Protein kinase domain	Casein kinase (serine/threonine/tyrosine protein kinase)
c43178_g1	1133.72	680.45	0.72053	0.011745	cAMP-specific 3',5'-cyclic phosphodiesterase [Acromyrmex echinatior]	PREDICTED: Ochotona princeps phosphodiesterase 4A, cAMP-specific (PDE4A), mRNA	cAMP-specific phosphodiesterase 4	cAMP-specific 3',5'-cyclic phosphodiesterase, isoform F OS=Drosophila melanogaster GN=dnc PE=3 SV=1	3'5'-cyclic nucleotide phosphodiesterase	Cyclic nucleotide phosphodiesterase
c11645_g1	30.0909	7.27481	1.7428	0.011745	--	--	--	--	Poxvirus I3 ssDNA-binding protein	--
c38396_g2	38.0181	5.02825	2.153	0.011756	endonuclease-reverse transcriptase [Danaus plexippus]	--	--	Putative uncharacterized transposon-derived protein F52C9.6 OS=Caenorhabditis elegans GN=F52C9.6 PE=5 SV=1	RNA polymerase Rpc34 subunit//Orexigenic neuropeptide Qrfp/P518//Reverse transcriptase (RNA-dependent DNA polymerase)	--
c43751_g1	500.961	177.092	1.3748	0.011766	hypothetical protein YQE_10796, partial [Dendroctonus ponderosae]	--	xeroderma pigmentosum group C-complementing protein	DNA repair protein complementing XP-C cells homolog OS=Drosophila melanogaster GN=mus210 PE=1 SV=2	Rad4 beta-hairpin domain 1//Rad4 beta-hairpin domain 2//Rad4 beta-hairpin domain 3//Rad4 transglutaminase-like domain	Nucleotide excision repair complex XPC-HR23B, subunit XPC/DPB11
c40279_g2	211.055	63.2906	1.5486	0.011773	Cysteine and histidine-rich protein 1-like protein [Harpegnathos saltator]	--	--	--	Fruit fly transformer protein	--
c12594_g1	26.0242	0	2.4822	0.011791	PREDICTED: dynein heavy chain 5, axonemal [Apis mellifera]	--	--	Dynein heavy chain 8, axonemal OS=Mus musculus GN=Dnah8 PE=1 SV=2	Dynein heavy chain and region D6 of dynein motor	--
c45521_g1	3664.55	1263.76	1.4016	0.01182	--	--	--	--	Predicted permease YjgP/YjgQ family	--
c42868_g1	2618.47	1682.09	0.62805	0.011839	Phosphatidylinositol-binding clathrin assembly protein LAP, putative [Pediculus humanus corporis] >gi|212515788|gb|EEB17878.1| Phosphatidylinositol-binding clathrin assembly protein LAP, putative [Pediculus humanus corporis]	--	--	Phosphatidylinositol-binding clathrin assembly protein LAP OS=Drosophila melanogaster GN=lap PE=1 SV=3	ANTH domain	Clathrin assembly protein AP180 and related proteins, contain ENTH domain
c41679_g1	73.3602	1.86468	2.4725	0.011846	--	--	--	--	Anaphase-promoting complex subunit 1//Lectin C-type domain//Fibronectin type III domain	--
c71150_g1	16.0251	0	2.4778	0.011998	--	--	--	--	Ion transport protein	--
c37782_g3	1189.54	724.166	0.70146	0.012058	hypothetical protein DAPPUDRAFT_318611 [Daphnia pulex]	--	coronin-1B	Coronin-1B OS=Oryctolagus cuniculus GN=CORO1B PE=1 SV=1	WD domain, G-beta repeat//Ferrous iron transport protein B C terminus	Actin-binding protein Coronin, contains WD40 repeats
c47497_g1	8.71233	0	2.4681	0.012084	GH15677 [Drosophila grimshawi] >gi|193896765|gb|EDV95631.1| GH15677 [Drosophila grimshawi]	--	chitinase	Acidic mammalian chitinase OS=Bos taurus GN=CHIA PE=1 SV=1	Glycosyl hydrolases family 18	Chitinase
c79317_g1	20.0339	0.473834	2.4592	0.012112	PREDICTED: carboxypeptidase B-like [Bombus impatiens]	--	carboxypeptidase A4	Carboxypeptidase B OS=Astacus astacus PE=1 SV=1	Zinc carboxypeptidase	Zinc carboxypeptidase
c46433_g1	2153.09	1174.97	0.84729	0.012114	RB1-inducible coiled-coil protein 1 [Zootermopsis nevadensis]	--	RB1-inducible coiled-coil protein 1	RB1-inducible coiled-coil protein 1 OS=Homo sapiens GN=RB1CC1 PE=1 SV=3	Hairy Orange//ATP adenylyltransferase//Bacterial export proteins, family 3	Predicted DNA-binding transcription factor, interacts with stathmin
c36718_g1	158.508	31.4991	1.9048	0.012199	--	--	--	--	Thrombomodulin like fifth domain, EGF-like	--
c42743_g1	12392.9	2667.89	1.8444	0.01221	PREDICTED: IST1 homolog [Megachile rotundata]	--	--	IST1 homolog OS=Mus musculus GN=Ist1 PE=2 SV=1	--	Spindle pole body protein
c30813_g1	297.853	135.381	1.0804	0.012238	WD repeat domain phosphoinositide-interacting protein 4 [Zootermopsis nevadensis]	--	--	WD repeat domain phosphoinositide-interacting protein 4 OS=Danio rerio GN=wdr45 PE=2 SV=1	WD domain, G-beta repeat//CNH domain	Uncharacterized conserved protein, contains WD40 repeats
c4299_g1	78.224	13.3427	2.0093	0.012238	PREDICTED: zinc finger protein 571 [Tribolium castaneum] >gi|270001517|gb|EEZ97964.1| hypothetical protein TcasGA2_TC000356 [Tribolium castaneum]	--	KRAB domain-containing zinc finger protein	Zinc finger protein 33A OS=Homo sapiens GN=ZNF33A PE=1 SV=3	Zinc finger, C2H2 type	--
c36691_g1	5.52721	55.6454	-2.2699	0.012238	GI17664 [Drosophila mojavensis] >gi|193913539|gb|EDW12406.1| GI17664 [Drosophila mojavensis]	--	--	L-ascorbate oxidase OS=Nicotiana tabacum GN=AAO PE=2 SV=1	Multicopper oxidase//Utp14 protein//Cytochrome c oxidase subunit IV//Tie-2 Ig-like domain 1	--
c32726_g1	43.6388	132.873	-1.4525	0.012238	--	--	--	--	Transcription factor Tfb4	--
c45225_g1	2337.25	4469.75	-0.90311	0.012238	--	--	--	--	Gpi16 subunit, GPI transamidase component	--
c41320_g1	103.424	7.87126	2.3526	0.012247	--	--	--	--	B domain	--
c36788_g1	183.557	353.48	-0.91164	0.012295	--	--	--	--	Protein of unknown function (DUF3643)	--
c39728_g1	9009.39	15631.8	-0.77494	0.012299	hypothetical ferritin light-chain subunit [Rimicaris exoculata]	--	--	--	Ferritin-like domain	--
c37021_g1	66.4423	0.947668	2.4703	0.012299	glucose dehydrogenase precursor, putative [Pediculus humanus corporis] >gi|212514704|gb|EEB16963.1| glucose dehydrogenase precursor, putative [Pediculus humanus corporis]	--	choline dehydrogenase	Glucose dehydrogenase [FAD, quinone] OS=Drosophila melanogaster GN=Gld PE=3 SV=3	GMC oxidoreductase	--
c59885_g1	12.647	0.473834	2.42	0.012303	PREDICTED: suppressor of tumorigenicity 14 protein-like [Metaseiulus occidentalis]	--	--	Embryonic protein UVS.2 OS=Xenopus laevis PE=2 SV=2	Low-density lipoprotein receptor domain class A	Cubilin, multiligand receptor mediating cobalamin absorption
c34376_g1	25.294	92.2979	-1.6337	0.012303	Chain A, Tachylectin 5a From Tachypleus Tridentatus (Japanese Horseshoe Crab)	--	--	Techylectin-5A OS=Tachypleus tridentatus PE=1 SV=1	Lectin C-type domain	--
c43538_g1	3980.69	674.937	2.0153	0.012318	hypothetical protein LOTGIDRAFT_138311 [Lottia gigantea] >gi|556113844|gb|ESP02496.1| hypothetical protein LOTGIDRAFT_138311 [Lottia gigantea]	--	--	Leukocyte receptor cluster member 9 OS=Mus musculus GN=Leng9 PE=2 SV=1	Zinc finger C-x8-C-x5-C-x3-H type (and similar)	--
c59100_g1	958.889	1699.66	-0.80332	0.012343	hypothetical protein L798_07719 [Zootermopsis nevadensis]	Rattus norvegicus RNA 2',3'-cyclic phosphate and 5'-OH ligase (Rtcb), mRNA >gi|45861500|gb|AY572415.1| Rattus norvegicus focal adhesion associated protein (Faap) mRNA, complete cds	tRNA-splicing ligase RtcB	tRNA-splicing ligase RtcB homolog OS=Drosophila melanogaster GN=CG9987 PE=1 SV=1	3-Oxoacyl-[acyl-carrier-protein (ACP)] synthase III C terminal//tRNA-splicing ligase RtcB	Uncharacterized conserved protein, contains RtcB domain
c24290_g1	689.808	79.3511	2.2205	0.012369	Dihydropyrimidinase [Crassostrea gigas]	--	dihydropyrimidinase	Dihydropyrimidinase OS=Homo sapiens GN=DPYS PE=1 SV=1	Amidohydrolase family//Amidohydrolase	Dihydroorotase and related enzymes
c42990_g1	22.2216	132.965	-2.0206	0.012407	PREDICTED: uncharacterized protein LOC101853305 [Aplysia californica]	--	--	--	RIH domain	--
c44958_g1	140.263	12.6709	2.3055	0.012409	multidrug resistance-associated protein 14 [Culex quinquefasciatus] >gi|167873086|gb|EDS36469.1| multidrug resistance-associated protein 14 [Culex quinquefasciatus]	PREDICTED: Chinchilla lanigera ATP-binding cassette, sub-family C (CFTR/MRP), member 1 (Abcc1), mRNA	ATP-binding cassette, subfamily C (CFTR/MRP), member 1	Canalicular multispecific organic anion transporter 2 OS=Rattus norvegicus GN=Abcc3 PE=2 SV=1	Miro-like protein//ABC transporter//50S ribosome-binding GTPase	Multidrug resistance-associated protein/mitoxantrone resistance protein, ABC superfamily
c19505_g1	16.8488	1.39085	2.3073	0.012409	--	--	--	--	Sigma-70, non-essential region//Sodium:solute symporter family	--
c26388_g1	18.0198	54.745	-1.4491	0.012464	--	Neospora caninum Liverpool complete genome, chromosome VIIb	--	--	--	--
c8521_g1	728.1	1539.78	-1.0308	0.012609	Protein SET [Zootermopsis nevadensis]	Mus musculus predicted gene 9531 (Gm9531) pseudogene on chromosome 9	template-activating factor I	Protein SET OS=Mus musculus GN=Set PE=1 SV=1	Bacteriophage Mu Gam like protein//Nucleosome assembly protein (NAP)//Uncharacterised conserved protein//FeoA domain//Protein of unknown function (DUF904)	DNA replication factor/protein phosphatase inhibitor SET/SPR-2
c45943_g1	1196.78	493.889	1.1965	0.01266	PREDICTED: rho GTPase-activating protein 7 isoform X1 [Nasonia vitripennis]	--	--	StAR-related lipid transfer protein 13 OS=Mus musculus GN=Stard13 PE=1 SV=5	Ion channel inhibitory toxin//OPT oligopeptide transporter protein//Cytochrome Cytochrome b558 alpha-subunit//START domain//RhoGAP domain//Foamy virus envelope protein//Lectin C-type domain//SAM domain (Sterile alpha motif)	Tumour suppressor protein p122-RhoGAP/DLC1
c46675_g1	399.561	940.553	-1.1618	0.012696	PREDICTED: ankyrin-1-like [Amphimedon queenslandica]	--	--	Ankyrin-1 OS=Homo sapiens GN=ANK1 PE=1 SV=3	Ankyrin repeat//Ankyrin repeat//Pertussis toxin, subunit 2 and 3, C-terminal domain	Ankyrin
c76391_g1	536.934	1123.86	-1.018	0.012781	Nicalin-1 [Crassostrea gigas]	--	--	Nicalin-1 OS=Danio rerio GN=ncl1 PE=2 SV=1	Peptidase family M28//Nicastrin//Magnesium-protoporphyrin IX methyltransferase C-terminus	--
c41174_g1	9393.73	17970	-0.90313	0.012813	PREDICTED: uncharacterized protein LOC100199872 [Hydra vulgaris]	--	--	GTP-binding protein A OS=Dictyostelium discoideum GN=gtpA PE=3 SV=1	Domain of unknown function (DUF3416)//Elongation factor Tu GTP binding domain//Septin//G-protein alpha subunit//Protein of unknown function, DUF258//Miro-like protein//FtsK/SpoIIIE family//50S ribosome-binding GTPase//AIG1 family//Type II/IV secretion system protein//ABC transporter	--
c333_g1	17.6562	0.473834	2.4375	0.012825	MGC82533 protein [Xenopus laevis]	--	--	Platelet-activating factor acetylhydrolase OS=Cavia porcellus GN=PLA2G7 PE=2 SV=1	Chlorophyllase enzyme//Prolyl oligopeptidase family//Platelet-activating factor acetylhydrolase, isoform II//Chlorophyllase	Phospholipase A2 (platelet-activating factor acetylhydrolase in humans)
c39262_g1	2.74431	34.2028	-2.3158	0.012945	mas [Litopenaeus vannamei]	Litopenaeus vannamei mas mRNA, complete cds	--	--	Trypsin	--
c2899_g1	8.78951	0	2.45	0.012945	--	--	--	--	Galactose-3-O-sulfotransferase	--
c40773_g1	986.405	373.507	1.2953	0.012988	broad-complex, partial [Papilio xuthus]	--	broad	Longitudinals lacking protein-like OS=Drosophila melanogaster GN=lolal PE=1 SV=1	BED zinc finger//Zinc finger, C2H2 type//BTB/POZ domain//S-adenosyl-L-homocysteine hydrolase	Proteins containing BTB/POZ and Kelch domains, involved in regulatory/signal transduction processes
c3358_g2	155.078	72.1989	1.0495	0.013079	hypothetical protein DAPPUDRAFT_107708 [Daphnia pulex]	Drosophila pseudoobscura pseudoobscura GA18102 (Dpse\GA18102), mRNA	--	Serine proteinase stubble OS=Drosophila melanogaster GN=Sb PE=2 SV=2	--	--
c41344_g1	372.554	1251.73	-1.5511	0.013163	hypothetical protein DAPPUDRAFT_306732 [Daphnia pulex]	--	MFS transporter, MCP family, solute carrier family 16 (monocarboxylic acid transporters), member 12	Monocarboxylate transporter 12 OS=Homo sapiens GN=SLC16A12 PE=2 SV=2	Major Facilitator Superfamily//Tetraspanin family	--
c34752_g1	97.354	187.071	-0.9086	0.013188	E2F transcription factor 4, p107/p130-binding [Xenopus laevis] >gi|50414840|gb|AAH77333.1| E2f4-prov protein [Xenopus laevis]	--	transcription factor E2F4/5	Transcription factor E2F4 OS=Mus musculus GN=E2f4 PE=2 SV=1	Major surface antigen from hepadnavirus//Stage IV sporulation protein A (spore_IV_A)//E2F/DP family winged-helix DNA-binding domain//FYVE zinc finger//Phosphatidylserine decarboxylase//Alphaherpesvirus tegument protein US9	Transcription factor E2F/dimerization partner (TDP)-like proteins
c45318_g1	176.669	322.343	-0.8415	0.013203	Putative ankyrin repeat protein [Zootermopsis nevadensis]	--	tankyrase	Ankyrin-2 OS=Mus musculus GN=Ank2 PE=1 SV=2	Ankyrin repeat//Ankyrin repeat//Glycosyl hydrolase family 20, catalytic domain	Ankyrin
c17493_g1	313.884	645.144	-0.99494	0.013203	hypothetical protein DAPPUDRAFT_228440 [Daphnia pulex]	--	ribosome production factor 1	Probable ribosome production factor 1 OS=Drosophila melanogaster GN=CG6712 PE=2 SV=1	--	Ribosome biogenesis protein RPF1, contains IMP4 domain
c39460_g1	20.822	150.765	-2.1243	0.013203	--	--	--	--	Sex peptide (SP) family	--
c42548_g2	303.767	524.349	-0.76753	0.013265	PREDICTED: NECAP-like protein CG9132 [Tribolium castaneum] >gi|642936602|ref|XP_972648.2| PREDICTED: NECAP-like protein CG9132 [Tribolium castaneum]	--	--	NECAP-like protein CG9132 OS=Drosophila melanogaster GN=CG9132 PE=2 SV=1	Protein of unknown function (DUF1681)	--
c37903_g1	3.79959	22.4209	-1.9912	0.013265	GH14185 [Drosophila grimshawi] >gi|193891661|gb|EDV90527.1| GH14185 [Drosophila grimshawi]	--	--	Organic cation transporter protein OS=Drosophila melanogaster GN=Orct PE=1 SV=1	DNA double-strand break repair and V(D)J recombination protein XRCC4//Sugar (and other) transporter//Major Facilitator Superfamily	Synaptic vesicle transporter SVOP and related transporters (major facilitator superfamily)
c33810_g1	10.3821	0.473834	2.3796	0.013273	heat shock protein 70 [Frankliniella occidentalis]	PREDICTED: Ochotona princeps heat shock 70 kDa protein 1-like (LOC101517130), mRNA	heat shock 70kDa protein 1/8	Heat shock 70 kDa protein cognate 1 (Fragments) OS=Drosophila simulans GN=Hsc70-1 PE=2 SV=1	--	Molecular chaperones HSP70/HSC70, HSP70 superfamily
c32257_g1	18.2514	0	2.4493	0.013308	PREDICTED: DBH-like monooxygenase protein 1 isoform 3 [Dasypus novemcinctus]	--	--	DBH-like monooxygenase protein 1 OS=Homo sapiens GN=MOXD1 PE=2 SV=1	--	Dopamine beta-monooxygenase
c32091_g1	18.2514	0	2.4493	0.013308	--	--	--	--	NADH-ubiquinone/plastoquinone oxidoreductase chain 4L	--
c24249_g1	4363.75	226.77	2.4044	0.013342	trehalose-6-phosphate synthase [Fenneropenaeus chinensis]	Fenneropenaeus chinensis trehalose-6-phosphate synthase (TPS) mRNA, complete cds	trehalose 6-phosphate synthase/phosphatase	Bifunctional trehalose-6-phosphate synthase/phosphatase OS=Thermoproteus tenax (strain ATCC 35583 / NBRC 100435 / JCM 9277 / Kra 1) GN=tpsp PE=1 SV=1	Glycosyltransferase family 20//Glycosyl transferases group 1//Trehalose-phosphatase//LPS binding domain of CAP18 (C terminal)	Trehalose-6-phosphate synthase component TPS1 and related subunits
c35004_g1	131.206	63.3353	1.0052	0.013372	hypothetical protein X975_14820, partial [Stegodyphus mimosarum]	--	Ras-related protein Rab-24	Ras-related protein Rab-24 OS=Homo sapiens GN=RAB24 PE=1 SV=1	Gtr1/RagA G protein conserved region//50S ribosome-binding GTPase//ADP-ribosylation factor family//Miro-like protein//Ethanolamine utilisation - propanediol utilisation//Archaeal ATPase//Yeast cell wall synthesis protein KRE9/KNH1//Ferrous iron transport protein B//Elongation factor Tu GTP binding domain//Ras family	GTPase Rab5/YPT51 and related small G protein superfamily GTPases
c46531_g1	47.6893	116.567	-1.2067	0.013403	Glycolipid transfer protein [Zootermopsis nevadensis]	--	--	Glycolipid transfer protein OS=Pan troglodytes GN=GLTP PE=2 SV=1	Glycolipid transfer protein (GLTP)//Cytochrome c oxidase subunit VIIc	Glycolipid transfer protein
c35033_g1	2500.59	1392.19	0.82046	0.013412	PREDICTED: multiple epidermal growth factor-like domains protein 10 isoform X1 [Tribolium castaneum] >gi|270002777|gb|EEZ99224.1| draper [Tribolium castaneum]	--	--	Multiple epidermal growth factor-like domains protein 10 OS=Xenopus tropicalis GN=megf10 PE=2 SV=1	--	Proteins containing Ca2+-binding EGF-like domains
c42438_g2	1103.89	0.886361	2.4387	0.013445	peritrophin [Litopenaeus vannamei]	Litopenaeus vannamei peritrophin (PT1) mRNA, complete cds	--	--	--	--
c40562_g1	29.0164	89.9147	-1.467	0.013519	--	--	--	--	Membrane-associating domain//ABC transporter transmembrane region	--
c34493_g1	123.098	2.68974	2.4417	0.013531	cirl/latrotoxin receptor [Anopheles darlingi]	--	latrophilin 1	Latrophilin Cirl OS=Drosophila virilis GN=Cirl PE=3 SV=1	Hormone receptor domain//Galactose binding lectin domain	Galactoside-binding lectin
c76625_g1	185.07	636.532	-1.5726	0.013531	--	--	--	--	Anticodon-binding domain of tRNA//CHC2 zinc finger//Ribosomal L38e protein family//BESS motif	--
c44832_g1	513.116	240.642	1.0409	0.01354	hypothetical protein L798_01654, partial [Zootermopsis nevadensis]	--	--	Pleckstrin homology domain-containing family G member 1 OS=Homo sapiens GN=PLEKHG1 PE=1 SV=2	RhoGEF domain//Paraflagellar rod protein	Putative guanine nucleotide exchange factor
c46474_g2	15380.5	8721.3	0.79617	0.013552	PREDICTED: microtubule-actin cross-linking factor 1-like [Microplitis demolitor]	Drosophila willistoni GK17953 (Dwil\GK17953), mRNA	--	Dystonin OS=Homo sapiens GN=DST PE=1 SV=4	EF-hand domain//EF hand//Spectrin repeat//Plectin repeat//Growth-Arrest-Specific Protein 2 Domain//EF-hand domain pair//Ubiquitinol-cytochrome C reductase Fe-S subunit TAT signal//EF hand	Dystonin, GAS (Growth-arrest-specific protein), and related proteins
c38910_g1	750.936	346.386	1.061	0.013601	Zinc finger protein 91 [Crassostrea gigas]	--	--	Zinc finger protein 62 homolog OS=Homo sapiens GN=ZFP62 PE=2 SV=3	Rad50 zinc hook motif//Zinc finger, C2H2 type//FhuF 2Fe-2S C-terminal domain//BED zinc finger	FOG: Zn-finger
c38354_g2	211.885	426.2	-0.96703	0.013648	FKBP46 [Penaeus monodon]	Penaeus monodon FKBP46 mRNA, complete cds	FK506-binding nuclear protein	46 kDa FK506-binding nuclear protein OS=Spodoptera frugiperda GN=FKBP46 PE=2 SV=1	--	--
c23169_g1	8.17505	0	2.432	0.013788	PREDICTED: uncharacterized protein LOC100867093 [Apis florea]	--	--	--	Chitin binding Peritrophin-A domain	--
c14783_g1	1.09387	12.8076	-2.2601	0.013788	--	--	--	--	Major surface antigen from hepadnavirus	--
c43495_g2	3.32019	32.8452	-2.2376	0.013788	--	--	--	--	Zinc knuckle	--
c35856_g2	2083.18	3251.64	-0.63138	0.014016	hypothetical protein DAPPUDRAFT_128731 [Daphnia pulex]	--	mitochondrial import receptor subunit TOM40	Mitochondrial import receptor subunit TOM40 homolog 1 OS=Drosophila melanogaster GN=Tom40 PE=2 SV=2	Eukaryotic porin//Adenylate cyclase associated (CAP) N terminal	Translocase of outer mitochondrial membrane complex, subunit TOM40
c46000_g1	1622.11	862.947	0.87987	0.014041	Anion exchange protein 2, partial [Zootermopsis nevadensis]	PREDICTED: Alligator sinensis solute carrier family 4 (anion exchanger), member 2 (SLC4A2), mRNA	solute carrier family 4 (anion exchanger), member 2	Anion exchange protein 2 OS=Mus musculus GN=Slc4a2 PE=1 SV=1	EamA-like transporter family//Band 3 cytoplasmic domain//HCO3- transporter family	Na+-independent Cl/HCO3 exchanger AE1 and related transporters (SLC4 family)
c8788_g1	41.5506	0.473834	2.4334	0.014115	hemolin-like protein [Litopenaeus vannamei]	--	--	Neuroglian OS=Drosophila melanogaster GN=Nrg PE=1 SV=2	--	Neural cell adhesion molecule L1
c39772_g1	2371.87	1.4215	2.425	0.01412	thrombospondin [Fenneropenaeus merguiensis]	PREDICTED: Tursiops truncatus thrombospondin-4-like (LOC101335933), partial mRNA	thrombospondin 2/3/4/5	Cartilage oligomeric matrix protein OS=Bos taurus GN=COMP PE=1 SV=2	Thrombospondin type 3 repeat//Thrombospondin C-terminal region	--
c36246_g1	79.067	15.7732	1.8906	0.014155	Down syndrome cell adhesion molecule-like protein, partial [Zootermopsis nevadensis]	--	Down syndrome cell adhesion molecule	Down syndrome cell adhesion molecule-like protein Dscam2 OS=Drosophila melanogaster GN=Dscam2 PE=2 SV=3	Sarcoglycan alpha/epsilon//Alphaherpesvirus glycoprotein E//Fibronectin type III domain	FOG: Immunoglobulin C-2 Type/fibronectin type III domains
c40491_g1	117.613	894.131	-2.1417	0.014176	PREDICTED: poly [ADP-ribose] polymerase 12-like [Astyanax mexicanus]	--	--	Poly [ADP-ribose] polymerase 12 OS=Homo sapiens GN=PARP12 PE=1 SV=1	UAA transporter family//Poly(ADP-ribose) polymerase catalytic domain	--
c39321_g1	24.583	5.08956	1.8609	0.014218	--	--	--	--	Circovirus capsid protein	--
c39642_g1	330.095	49.5801	2.0715	0.014339	PREDICTED: apoptosis-stimulating of p53 protein 1 isoform X3 [Tribolium castaneum]	PREDICTED: Echinops telfairi tumor protein p53 binding protein, 2 (TP53BP2), transcript variant X2, mRNA	apoptosis-stimulating of p53 protein 2	Apoptosis-stimulating of p53 protein 2 OS=Homo sapiens GN=TP53BP2 PE=1 SV=2	Nucleopolyhedrovirus P10 protein//Ribosomal S13/S15 N-terminal domain	Myosin class II heavy chain
c45092_g1	4569.14	2134.37	1.0447	0.014339	conserved hypothetical protein [Ixodes scapularis] >gi|215492377|gb|EEC02018.1| conserved hypothetical protein [Ixodes scapularis]	PREDICTED: Vicugna pacos egl-9 family hypoxia-inducible factor 3 (EGLN3), mRNA	hypoxia-inducible factor prolyl hydroxylase	Egl nine homolog 1 OS=Rattus norvegicus GN=Egln1 PE=2 SV=1	2OG-Fe(II) oxygenase superfamily//2OG-Fe(II) oxygenase superfamily	--
c17741_g1	38.8063	0	2.4263	0.014358	--	--	--	--	Bone sialoprotein II (BSP-II)//Nop14-like family	--
c31891_g1	1062.2	272.668	1.6862	0.014388	hypothetical protein L798_03796 [Zootermopsis nevadensis]	--	--	Zinc finger protein 143 OS=Xenopus laevis GN=znf143 PE=1 SV=2	Zinc finger, C2H2 type	--
c38039_g3	650.441	0.886361	2.4188	0.01451	peritrophin-like protein 2 [Penaeus semisulcatus]	--	--	--	--	--
c34295_g1	293.577	485.527	-0.70987	0.014567	conserved hypothetical protein [Ixodes scapularis] >gi|215509945|gb|EEC19398.1| conserved hypothetical protein [Ixodes scapularis]	--	GDP-D-glucose phosphorylase	GDP-D-glucose phosphorylase 1 OS=Danio rerio GN=gdpgp1 PE=2 SV=1	Elongation factor G, domain IV	Predicted hydrolase (HIT family)
c42101_g1	178.493	333.487	-0.87189	0.014567	6-pyruvoyl tetrahydrobiopterin synthase [Salpingoeca rosetta] >gi|326434273|gb|EGD79843.1| 6-pyruvoyl tetrahydrobiopterin synthase [Salpingoeca rosetta]	--	6-pyruvoyltetrahydropterin/6-carboxytetrahydropterin synthase	6-pyruvoyl tetrahydrobiopterin synthase OS=Poecilia reticulata GN=pts PE=2 SV=1	--	--
c36220_g1	204.146	0.886361	2.4209	0.014572	PREDICTED: uncharacterized protein LOC100905729 [Metaseiulus occidentalis]	--	Kunitz-type protease inhibitor 1	Isoinhibitor K OS=Helix pomatia PE=1 SV=1	Putative inner membrane protein of Enterobacteriaceae//Kunitz/Bovine pancreatic trypsin inhibitor domain	Serine proteinase inhibitor (KU family)
c45113_g1	995.167	381.149	1.2804	0.014585	Ligand of Numb protein X 2 [Zootermopsis nevadensis]	--	ligand of Numb protein X 1/2	Ligand of Numb protein X 2 OS=Homo sapiens GN=LNX2 PE=1 SV=1	Ring finger domain//U-box domain//PDZ domain//P-11 zinc finger//FYVE zinc finger//PDZ domain (Also known as DHR or GLGF)//Zinc finger, C3HC4 type (RING finger)//RING-H2 zinc finger//zinc-RING finger domain//Seven in absentia protein family	FOG: PDZ domain
c31997_g1	366.204	1264.09	-1.5729	0.014679	Haloalkane dehalogenase [Lepeophtheirus salmonis]	--	haloalkane dehalogenase	Haloalkane dehalogenase OS=Psychrobacter cryohalolentis (strain K5) GN=dhmA PE=3 SV=1	--	Soluble epoxide hydrolase
c42646_g1	424.108	821.784	-0.91844	0.014758	hypothetical protein LOTGIDRAFT_179029 [Lottia gigantea] >gi|556100834|gb|ESO89486.1| hypothetical protein LOTGIDRAFT_179029 [Lottia gigantea]	--	omega-amidase	Omega-amidase NIT2 OS=Xenopus tropicalis GN=nit2 PE=2 SV=1	Carbon-nitrogen hydrolase	Carbon-nitrogen hydrolase
c43298_g1	6.60178	36.0088	-1.9398	0.014788	PREDICTED: phosphomevalonate kinase [Microtus ochrogaster]	--	phosphomevalonate kinase	Phosphomevalonate kinase OS=Mus musculus GN=Pmvk PE=2 SV=3	Phosphomevalonate kinase	--
c45793_g1	247.04	137.048	0.8249	0.01484	J domain-containing protein C21orf55, putative [Pediculus humanus corporis] >gi|212514899|gb|EEB17127.1| J domain-containing protein C21orf55, putative [Pediculus humanus corporis]	--	--	DnaJ homolog subfamily C member 28 OS=Homo sapiens GN=DNAJC28 PE=1 SV=2	Seryl-tRNA synthetase N-terminal domain	--
c33556_g1	139.535	62.9675	1.0855	0.014885	RecName: Full=Polycomb complex protein BMI-1-A; AltName: Full=Polycomb group RING finger protein 4-A [Danio rerio] >gi|29436448|gb|AAH49423.1| Bmi1 protein [Danio rerio]	--	polycomb group RING finger protein 4	Polycomb complex protein BMI-1-A OS=Danio rerio GN=bmi1a PE=1 SV=2	P-11 zinc finger//Ring finger domain//Zinc finger, C3HC4 type (RING finger)//zinc-RING finger domain//RING-H2 zinc finger	Locus-specific chromosome binding proteins
c39033_g1	738.266	383.192	0.91138	0.014977	hypothetical protein DAPPUDRAFT_319971 [Daphnia pulex]	Penaeus (Litopenaeus) vannamei microsatellite TUMXLv5.54 sequence	--	Probable cytochrome P450 301a1, mitochondrial OS=Drosophila melanogaster GN=Cyp301a1 PE=2 SV=1	Vertebrate endogenous opioids neuropeptide//Cytochrome P450	Cytochrome P450 CYP11/CYP12/CYP24/CYP27 subfamilies
c37597_g1	103.76	21.8551	1.8443	0.015043	PREDICTED: angiopoietin-1 isoform X6 [Callithrix jacchus] >gi|675736988|ref|XP_008981615.1| PREDICTED: angiopoietin-1 isoform X6 [Callithrix jacchus]	PREDICTED: Myotis lucifugus tenascin N (TNN), mRNA	angiopoietin 1	Angiopoietin-1 OS=Homo sapiens GN=ANGPT1 PE=1 SV=2	Potassium channel Kv1.4 tandem inactivation domain	Ficolin and related extracellular proteins
c36479_g1	2.16844	16.9801	-2.1184	0.015043	hypothetical protein CAPTEDRAFT_189156 [Capitella teleta]	--	--	--	Zinc knuckle	--
c44485_g1	915.392	2.81235	2.4094	0.015077	hypothetical protein AaeL_AAEL000961 [Aedes aegypti] >gi|108883732|gb|EAT47957.1| AAEL000961-PA [Aedes aegypti]	--	--	--	--	--
c42798_g1	113.302	52.3005	1.0591	0.015129	cullin 4B [Eriocheir sinensis]	--	cullin 4	Cullin-4B OS=Homo sapiens GN=CUL4B PE=1 SV=4	Cullin protein neddylation domain//Cullin family//TFIIE beta subunit core domain	Cullins
c47438_g1	3242	4907.52	-0.58907	0.01516	hypothetical protein TcasGA2_TC015765 [Tribolium castaneum]	PREDICTED: Alligator sinensis dynein, light chain, LC8-type 2 (DYNLL2), mRNA	dynein light chain LC8-type	Dynein light chain 1, cytoplasmic OS=Drosophila melanogaster GN=ctp PE=1 SV=1	Dynein light chain type 1//Ubiquitin carboxyl-terminal hydrolase	Dynein light chain type 1
c35062_g1	15.2562	48.036	-1.4778	0.01516	--	--	--	--	NADH-Ubiquinone oxidoreductase (complex I) subunit C-terminus	--
c26443_g1	242.948	614.718	-1.2432	0.015252	PREDICTED: la protein homolog [Tribolium castaneum] >gi|270007069|gb|EFA03517.1| hypothetical protein TcasGA2_TC013519 [Tribolium castaneum]	--	lupus La protein	La protein homolog OS=Aedes albopictus PE=1 SV=1	RNA recognition motif. (a.k.a. RRM, RBD, or RNP domain)//EF-hand domain pair	RNA-binding protein La
c33681_g2	186.629	342.105	-0.84679	0.015322	protein kinase C-binding protein RACK7 [Homo sapiens]	--	--	Protein kinase C-binding protein 1 OS=Homo sapiens GN=ZMYND8 PE=1 SV=2	Scaffold protein Nfu/NifU N terminal	PHD Zn-finger protein
c41474_g1	3172.02	6.60302	2.4021	0.015396	polehole-like protein [Penaeus monodon]	--	--	--	--	--
c24058_g1	178.49	360.552	-0.97119	0.015419	MACRO domain-containing protein 2, partial [Stegodyphus mimosarum]	--	--	O-acetyl-ADP-ribose deacetylase MACROD1 (Fragment) OS=Rattus norvegicus GN=Macrod1 PE=2 SV=2	--	Hismacro and SEC14 domain-containing proteins
c23820_g2	280.368	96.7297	1.3938	0.015433	--	--	--	--	Methyl-CpG binding domain	--
c45437_g1	10631	1997.6	1.9261	0.015502	Glutamate synthase [NADH], amyloplastic [Zootermopsis nevadensis]	Drosophila simulans GD12441 (Dsim\GD12441), mRNA	glutamate synthase (NADPH/NADH)	Glutamate synthase [NADH], amyloplastic OS=Medicago sativa PE=1 SV=1	NAD binding domain of 6-phosphogluconate dehydrogenase//Pyridine nucleotide-disulphide oxidoreductase//Pyridine nucleotide-disulphide oxidoreductase//Flavin-binding monooxygenase-like//Ketopantoate reductase PanE/ApbA//GXGXG motif//Conserved region in glutamate synthase//Putative NAD(P)-binding//FAD dependent oxidoreductase//Glucose inhibited division protein A//Glutamine amidotransferases class-…	Glutamate synthase
c45127_g1	1534.97	744.054	0.99762	0.01553	ecdysteroid receptor E75 [Litopenaeus vannamei]	Litopenaeus vannamei ecdysteroid receptor E75 mRNA, complete cds	nuclear receptor subfamily 1 group D member 3	Nuclear hormone receptor E75 OS=Metapenaeus ensis GN=E75 PE=2 SV=1	Ligand-binding domain of nuclear hormone receptor	Nuclear receptor
c4264_g1	31.6449	7.39742	1.7616	0.015537	PREDICTED: F-box/LRR-repeat protein 20 isoform X2 [Tribolium castaneum]	--	F-box and leucine-rich repeat protein 2/20	F-box/LRR-repeat protein 20 OS=Mus musculus GN=Fbxl20 PE=1 SV=3	F-box domain//Leucine Rich Repeat	F-box protein containing LRR
c43515_g1	4365.12	2029.38	1.0496	0.015552	Insulin-degrading enzyme [Zootermopsis nevadensis]	--	insulysin	Insulin-degrading enzyme OS=Bos taurus GN=IDE PE=2 SV=1	Multicopper oxidase	N-arginine dibasic convertase NRD1 and related Zn2+-dependent endopeptidases, insulinase superfamily
c41967_g1	164.788	75.5158	1.0675	0.015564	hypothetical protein LOTGIDRAFT_111770 [Lottia gigantea] >gi|556112775|gb|ESP01427.1| hypothetical protein LOTGIDRAFT_111770 [Lottia gigantea]	--	--	--	Major Facilitator Superfamily	--
c34032_g1	55.2528	1.4215	2.4006	0.015583	PREDICTED: serine proteinase stubble isoform X1 [Acyrthosiphon pisum]	--	suppressor of tumorigenicity protein 14	Serine proteinase stubble OS=Drosophila melanogaster GN=Sb PE=2 SV=2	Trypsin	Trypsin
c21969_g1	191.639	398.484	-1.0079	0.01563	hypothetical protein DAPPUDRAFT_192057 [Daphnia pulex]	Lythrurus umbratilis beta-actin gene, exons 1 through 5 and partial cds	actin-like protein 6B	Actin-like protein 6B OS=Homo sapiens GN=ACTL6B PE=1 SV=1	MreB/Mbl protein	Actin-related protein - Arp4p/Act3p
c44051_g1	5256.13	2245.63	1.1519	0.015631	PREDICTED: probable Ras GTPase-activating protein-like isoform X6 [Apis mellifera]	--	RAS protein activator-like 2	Probable Ras GTPase-activating protein OS=Drosophila melanogaster GN=CG42684 PE=1 SV=3	GTPase-activator protein for Ras-like GTPase//C2 domain	GTPase-activating protein
c20007_g1	56.9196	18.9061	1.435	0.015638	hypothetical protein DAPPUDRAFT_41111 [Daphnia pulex]	Danio rerio mitogen-activated protein kinase 14 (MAPK14) mRNA, complete cds	mitogen-activated protein kinase	Putative serine/threonine-protein kinase C05D10.2 OS=Caenorhabditis elegans GN=C05D10.2 PE=3 SV=2	Protein tyrosine kinase//Protein kinase domain//Lipopolysaccharide kinase (Kdo/WaaP) family	Mitogen-activated protein kinase
c38182_g1	352.701	187.01	0.8836	0.015699	PREDICTED: insulin receptor [Galeopterus variegatus]	--	receptor protein-tyrosine kinase	Insulin receptor OS=Rattus norvegicus GN=Insr PE=1 SV=1	Protein kinase domain//Protein tyrosine kinase//Furin-like cysteine rich region//Fibronectin type III domain//Receptor L domain	Insulin/growth factor receptor (contains protein kinase domain)
c43836_g1	544.969	145.847	1.6434	0.015746	hypothetical protein DAPPUDRAFT_328316 [Daphnia pulex]	--	--	Inactive serine/threonine-protein kinase TEX14 OS=Homo sapiens GN=TEX14 PE=1 SV=2	Protein kinase domain//Ankyrin repeat//Ankyrin repeat//Protein tyrosine kinase	Tyrosine kinase specific for activated (GTP-bound) p21cdc42Hs
c3358_g1	115.892	51.5508	1.1021	0.015765	PREDICTED: serine proteinase stubble-like [Nasonia vitripennis]	Drosophila yakuba GE24370 (Dyak\GE24370), mRNA	plasma kallikrein	Serine proteinase stubble OS=Drosophila melanogaster GN=Sb PE=2 SV=2	Trypsin	Trypsin
c24169_g2	0	9.52137	-2.3951	0.015786	--	--	--	--	Nematode cuticle collagen N-terminal domain	--
c45021_g1	448.559	257.542	0.7787	0.016025	PREDICTED: isopentenyl-diphosphate Delta-isomerase 1 isoform X1 [Pseudopodoces humilis]	--	isopentenyl-diphosphate delta-isomerase	Isopentenyl-diphosphate Delta-isomerase 1 OS=Mesocricetus auratus GN=IDI1 PE=2 SV=1	NUDIX domain	Isopentenyl pyrophosphate:dimethylallyl pyrophosphate isomerase
c30169_g1	219.52	440.582	-0.96242	0.016042	vitamin K epoxide reductase complex subunit 1 precursor [Ixodes scapularis]	--	--	Vitamin K epoxide reductase complex subunit 1-like protein 1 OS=Rattus norvegicus GN=Vkorc1l1 PE=1 SV=1	--	--
c38820_g1	14.2781	1.3602	2.2167	0.016052	--	--	--	--	Synaptobrevin	--
c43239_g1	115.933	33.8069	1.5615	0.016062	low-density lipoprotein receptor, putative [Ixodes scapularis] >gi|215507792|gb|EEC17246.1| low-density lipoprotein receptor, putative [Ixodes scapularis]	--	--	Low-density lipoprotein receptor-related protein 12 OS=Pongo abelii GN=LRP12 PE=2 SV=2	Low-density lipoprotein receptor domain class A	Low-density lipoprotein receptors containing Ca2+-binding EGF-like domains
c23607_g1	22.1474	0	2.3943	0.016254	predicted protein [Phaeodactylum tricornutum CCAP 1055/1] >gi|217409162|gb|EEC49094.1| predicted protein [Phaeodactylum tricornutum CCAP 1055/1]	--	--	Peptidyl-prolyl cis-trans isomerase OS=Hemicentrotus pulcherrimus PE=2 SV=1	Geminivirus Rep catalytic domain//Cyclophilin type peptidyl-prolyl cis-trans isomerase/CLD	Cyclophilin type peptidyl-prolyl cis-trans isomerase
c43249_g2	1319.28	2862.64	-1.0599	0.016281	Leucine-rich repeat-containing protein 15, partial [Stegodyphus mimosarum]	--	--	Oplophorus-luciferin 2-monooxygenase non-catalytic subunit OS=Oplophorus gracilirostris PE=1 SV=1	Leucine Rich Repeat	FOG: Leucine rich repeat
c42285_g3	177.914	75.7137	1.1553	0.016283	hypothetical protein DAPPUDRAFT_196142 [Daphnia pulex]	--	formin 2	Formin-2 OS=Homo sapiens GN=FMN2 PE=1 SV=4	60Kd inner membrane protein//Flagellar hook-associated protein 2 N-terminus	Rho GTPase effector BNI1 and related formins
c21838_g1	47.7086	11.57	1.728	0.016385	--	--	--	--	Sodium/calcium exchanger protein//Herpesvirus latent membrane protein 1 (LMP1)	--
c45307_g2	203.903	80.9732	1.2369	0.016406	SYS1-like protein [Zootermopsis nevadensis]	--	--	Protein SYS1 homolog OS=Mus musculus GN=Sys1 PE=2 SV=1	--	Integral membrane protein involved in transport between the late Golgi and endosome
c43542_g1	1805.15	3011.04	-0.72104	0.016417	GF13608 [Drosophila ananassae] >gi|190622224|gb|EDV37748.1| GF13608 [Drosophila ananassae]	Aedes aegypti 26S proteasome regulatory subunit 7, psd7 partial mRNA	26S proteasome regulatory subunit N8	26S proteasome non-ATPase regulatory subunit 7 OS=Drosophila melanogaster GN=Rpn8 PE=1 SV=6	CDC45-like protein//Translocon-associated protein (TRAP), alpha subunit//JAB1/Mov34/MPN/PAD-1 ubiquitin protease	26S proteasome regulatory complex, subunit RPN8/PSMD7
c39331_g1	169.408	711.228	-1.7423	0.016438	prophenoloxidase activating factor [Litopenaeus vannamei]	Litopenaeus vannamei prophenoloxidase activating factor mRNA, complete cds	--	Serine proteinase stubble OS=Drosophila melanogaster GN=Sb PE=2 SV=2	Trypsin	Trypsin
c14289_g1	20.3233	2.7817	2.0902	0.016475	--	--	--	--	4Fe-4S binding domain//4Fe-4S binding domain	--
c41476_g1	8.75092	31.683	-1.6089	0.016475	--	--	--	--	Beta defensin	--
c44681_g1	745.724	1237.99	-0.71455	0.016541	AGAP000535-PA-like protein [Anopheles sinensis]	--	--	Nose resistant to fluoxetine protein 6 OS=Caenorhabditis elegans GN=nrf-6 PE=1 SV=3	--	--
c37091_g1	27.1923	95.6454	-1.5832	0.016541	--	--	--	--	Amino acid permease	--
c37284_g1	157.845	67.034	1.1583	0.016541	--	--	--	--	Exonuclease VII, large subunit//Syd protein (SUKH-2)//ARC105 or Med15 subunit of Mediator complex non-fungal	--
c45991_g3	187.489	450.082	-1.1806	0.01659	CYP2 [Portunus trituberculatus]	--	cytochrome P450, family 2, subfamily J	Cytochrome P450 2L1 OS=Panulirus argus GN=CYP2L1 PE=1 SV=1	Cytochrome P450	Cytochrome P450 CYP2 subfamily
c39122_g1	91.4053	41.2044	1.0861	0.016592	conserved hypothetical protein [Pediculus humanus corporis] >gi|212512048|gb|EEB14889.1| conserved hypothetical protein [Pediculus humanus corporis]	--	--	CKLF-like MARVEL transmembrane domain-containing protein 4 OS=Mus musculus GN=Cmtm4 PE=2 SV=1	Retinoblastoma-associated protein A domain//Membrane-associating domain	--
c46801_g1	544.963	244.966	1.09	0.016623	CDK5 regulatory subunit-associated protein 2 [Zootermopsis nevadensis]	--	CDK5 regulatory subunit-associated protein 2	CDK5 regulatory subunit-associated protein 2 OS=Mus musculus GN=Cdk5rap2 PE=1 SV=3	Coiled coil	--
c46279_g2	78.3561	169.678	-1.0574	0.016711	AGAP001806-PA [Anopheles gambiae str. PEST] >gi|333469967|gb|EAA01177.4| AGAP001806-PA [Anopheles gambiae str. PEST]	--	--	--	--	--
c41640_g1	1190.95	3973.34	-1.5342	0.01684	chitinase [Marsupenaeus japonicus]	Penaeus monodon chitinase 1 (Chi-1) mRNA, complete cds	--	Probable chitinase 3 OS=Drosophila melanogaster GN=Cht3 PE=2 SV=2	Glycosyl hydrolases family 18//Chitin binding Peritrophin-A domain	--
c22580_g1	19.651	3.63741	1.915	0.016985	--	--	--	--	Herpesvirus latent membrane protein 1 (LMP1)	--
c38609_g2	124.775	46.2326	1.3137	0.017056	PREDICTED: RNA-directed DNA polymerase from mobile element jockey-like [Saccoglossus kowalevskii]	--	--	--	--	--
c42846_g1	36.4419	192.06	-1.9092	0.017056	glutamate gated chloride channel [Bombyx mori]	--	--	Glutamate-gated chloride channel OS=Drosophila melanogaster GN=GluClalpha PE=1 SV=2	Neurotransmitter-gated ion-channel ligand binding domain//Neurotransmitter-gated ion-channel transmembrane region//Major surface antigen from hepadnavirus	Ligand-gated ion channel
c40120_g1	0	28.1656	-2.381	0.017066	--	--	--	--	UreE urease accessory protein, N-terminal domain	--
c33915_g1	62.5433	18.4323	1.5502	0.017178	conserved hypothetical protein [Culex quinquefasciatus] >gi|167873786|gb|EDS37169.1| conserved hypothetical protein [Culex quinquefasciatus]	--	--	--	LIM domain//Zinc finger, C2H2 type	FOG: Zn-finger
c30384_g1	302.94	972.113	-1.495	0.017243	Epoxide hydrolase 4 [Zootermopsis nevadensis]	--	--	Epoxide hydrolase 4 OS=Homo sapiens GN=EPHX4 PE=2 SV=2	--	Soluble epoxide hydrolase
c8080_g1	1163.41	0	2.3663	0.017368	peritrophin [Litopenaeus vannamei]	Litopenaeus vannamei peritrophin (PT1) mRNA, complete cds	--	--	--	--
c4416_g1	13.7216	1.3602	2.1912	0.017422	PREDICTED: gastrula zinc finger protein XlCGF8.2DB-like [Danio rerio]	--	--	Zinc finger protein 62 OS=Mus musculus GN=Zfp62 PE=2 SV=1	Zinc finger, C2H2 type	FOG: Zn-finger
c42010_g1	83.0982	16.353	1.8806	0.017422	hypothetical protein BRAFLDRAFT_119186 [Branchiostoma floridae] >gi|229283616|gb|EEN54356.1| hypothetical protein BRAFLDRAFT_119186 [Branchiostoma floridae]	--	--	Kynurenine formamidase OS=Pseudomonas aeruginosa (strain ATCC 15692 / PAO1 / 1C / PRS 101 / LMG 12228) GN=kynB PE=1 SV=1	--	--
c34885_g1	276.231	29.665	2.1948	0.017422	--	--	--	--	Poliovirus 3A protein like//U1 zinc finger	--
c42431_g1	40.9331	95.5368	-1.1462	0.017549	--	Plasmodium falciparum isolate IMT 19005 Na+/H+ exchanger-1 (NHE-1) gene, partial cds	--	--	--	--
c45908_g1	343.477	657.19	-0.90126	0.017694	PREDICTED: cleavage and polyadenylation specificity factor 73 [Microplitis demolitor]	PREDICTED: Ceratitis capitata cleavage and polyadenylation specificity factor 73-like (LOC101454714), mRNA	cleavage and polyadenylation specificity factor subunit 3	Cleavage and polyadenylation specificity factor subunit 3 OS=Bos taurus GN=CPSF3 PE=1 SV=1	African swine fever virus multigene family 360 protein//Metallo-beta-lactamase superfamily	mRNA cleavage and polyadenylation factor II complex, BRR5 (CPSF subunit)
c37147_g1	104.339	227.141	-1.063	0.017761	PREDICTED: D-beta-hydroxybutyrate dehydrogenase, mitochondrial-like [Chrysemys picta bellii]	--	3-hydroxybutyrate dehydrogenase	D-beta-hydroxybutyrate dehydrogenase, mitochondrial OS=Rattus norvegicus GN=Bdh1 PE=1 SV=2	NAD(P)H binding domain of trans-2-enoyl-CoA reductase//NAD dependent epimerase/dehydratase family//Interferon-induced 6-16 family//short chain dehydrogenase	Corticosteroid 11-beta-dehydrogenase and related short chain-type dehydrogenases
c40684_g1	5.45003	24.3162	-1.7768	0.017805	serine protease [Fenneropenaeus chinensis]	Fenneropenaeus chinensis serine protease mRNA, complete cds	--	Proclotting enzyme OS=Tachypleus tridentatus PE=1 SV=1	Trypsin//Immunoglobulin A1 protease	Trypsin
c37338_g1	2442.26	4704.29	-0.90948	0.017999	--	--	--	--	RNA recognition motif. (a.k.a. RRM, RBD, or RNP domain)	--
c38236_g1	237.922	113.373	1.0174	0.018007	PREDICTED: stomatin-like protein 1-like [Strongylocentrotus purpuratus]	--	erythrocyte band 7 integral membrane protein	Stomatin-like protein 1 OS=Homo sapiens GN=STOML1 PE=1 SV=1	SCP-2 sterol transfer family	Prohibitins and stomatins of the PID superfamily
c43861_g1	16.543	128.234	-2.1165	0.018012	Wilms tumor protein-like protein, partial [Stegodyphus mimosarum]	--	early growth response protein 2	Early growth response protein 2b OS=Danio rerio GN=egr2b PE=2 SV=1	Zinc finger, C2H2 type	FOG: Zn-finger
c30662_g1	475.564	262.799	0.82828	0.018018	--	--	--	--	Allene oxide cyclase	--
c38712_g3	2109.41	155.039	2.2892	0.01808	RecName: Full=Innexin inx2; Short=Innexin-2; AltName: Full=G-Inx2 [Schistocerca americana] >gi|4761288|gb|AAD29306.1|AF115854_1 innexin-2 [Schistocerca americana]	--	--	Innexin inx2 OS=Schistocerca americana GN=inx2 PE=1 SV=1	Innexin	--
c41575_g1	51.238	124.087	-1.1885	0.018139	--	--	--	--	POLO box duplicated region	--
c45997_g1	243.932	134.907	0.82705	0.018298	hypothetical protein DAPPUDRAFT_237361 [Daphnia pulex]	--	NAD+ diphosphatase	Nucleoside diphosphate-linked moiety X motif 13 OS=Homo sapiens GN=NUDT13 PE=2 SV=3	NUDIX domain//NADH pyrophosphatase zinc ribbon domain//NADH pyrophosphatase-like rudimentary NUDIX domain	NADH pyrophosphatase I of the Nudix family of hydrolases
c46507_g1	4682.4	13675.1	-1.3966	0.018402	hypothetical protein BRAFLDRAFT_92858 [Branchiostoma floridae] >gi|229289952|gb|EEN60635.1| hypothetical protein BRAFLDRAFT_92858 [Branchiostoma floridae]	--	--	NACHT, LRR and PYD domains-containing protein 12 OS=Mus musculus GN=Nlrp12 PE=2 SV=1	Uncharacterised P-loop hydrolase UPF0079//NB-ARC domain//RNA helicase//AAA domain (dynein-related subfamily)//ATPase family associated with various cellular activities (AAA)//NTPase	--
c25229_g1	281.699	146.555	0.90712	0.018474	--	--	--	--	DHHC palmitoyltransferase	--
c46398_g2	24.0457	5.94527	1.6993	0.018573	--	--	--	--	Alpha amylase inhibitor	--
c16041_g1	6147.53	10608.2	-0.76579	0.018604	Upstream activation factor subunit spp27 [Zootermopsis nevadensis]	--	upstream activation factor subunit UAF30	Upstream activation factor subunit spp27 OS=Schizosaccharomyces pombe (strain 972 / ATCC 24843) GN=spp27 PE=1 SV=1	SWIB/MDM2 domain//Transcription initiation factor IIF, alpha subunit (TFIIF-alpha)//Adenylylsulphate kinase//CDC45-like protein	RNA polymerase I transcription factor UAF
c38188_g2	146.52	292.539	-0.95516	0.018604	hypothetical protein DAPPUDRAFT_300090 [Daphnia pulex]	Cherax quadricarinatus clone V1-1117 RNA-binding protein mRNA, complete cds	--	RNA-binding protein 45 OS=Mus musculus GN=Rbm45 PE=2 SV=1	RNA recognition motif. (a.k.a. RRM, RBD, or RNP domain)	RNA-binding protein CUGBP1/BRUNO (RRM superfamily)
c40946_g1	200.155	89.7448	1.0917	0.018707	hypothetical protein DAPPUDRAFT_311768 [Daphnia pulex]	PREDICTED: Oryctolagus cuniculus potassium channel, subfamily K, member 16 (LOC100338412), mRNA	potassium channel subfamily K member 5	Potassium channel subfamily K member 16 OS=Homo sapiens GN=KCNK16 PE=2 SV=1	Ion transport protein//Nop14-like family//Sigma-70, non-essential region//Flavivirus envelope glycoprotein M	Tandem pore domain K+ channel
c41402_g1	294.481	157.741	0.86844	0.018731	PREDICTED: charged multivesicular body protein 7-like [Xiphophorus maculatus]	--	--	Charged multivesicular body protein 7 OS=Danio rerio GN=chmp7 PE=2 SV=1	MutS domain III//Syntaxin//GrpE//Snf7	Uncharacterized conserved protein
c45846_g1	57.3411	123.95	-1.0525	0.018731	hypothetical protein DAPPUDRAFT_300243 [Daphnia pulex]	--	mediator of RNA polymerase II transcription subunit 21	Mediator of RNA polymerase II transcription subunit 21 OS=Danio rerio GN=med21 PE=2 SV=1	--	RNA polymerase II holoenzyme and mediator subcomplex, subunit SURB7/SRB7
c32494_g1	24.9303	0	2.3537	0.018804	hypothetical protein YQE_05050, partial [Dendroctonus ponderosae]	Ixodes scapularis prickle, putative, mRNA	prickle	Protein prickle OS=Aedes aegypti GN=pk PE=3 SV=1	LIM domain	FOG: LIM domain
c16595_g1	8.69304	0	2.3537	0.018879	chitinase [Danaus plexippus]	Spodoptera exigua chitinase 7 mRNA, complete cds	chitinase	Chitotriosidase-1 OS=Homo sapiens GN=CHIT1 PE=1 SV=1	Glycosyl hydrolases family 18	Chitinase
c40395_g1	197.584	97.4935	0.97361	0.018895	PREDICTED: putative amino acid permease F13H10.3-like isoform 2 [Strongylocentrotus purpuratus]	--	solute carrier family 38 (sodium-coupled neutral amino acid transporter), member 9	Putative sodium-coupled neutral amino acid transporter 9 OS=Danio rerio GN=slc38a9 PE=2 SV=1	Importin-beta N-terminal domain	Amino acid transporter protein
c38181_g2	2367.56	1345.44	0.79169	0.018905	hypothetical protein DAPPUDRAFT_304421 [Daphnia pulex]	--	--	--	--	--
c50117_g1	5.52721	35.8555	-2.0182	0.018909	--	Litopenaeus vannamei invertebrate-type lysozyme gene, complete cds	--	--	--	--
c32617_g1	138.133	56.4871	1.1988	0.018937	PREDICTED: hypothetical protein LOC100748694 [Bombus impatiens]	--	--	--	--	--
c35443_g1	622.706	1313.28	-1.0229	0.019058	hypothetical protein CGI_10012785 [Crassostrea gigas]	--	--	--	Divergent AAA domain//Tc3 transposase	--
c77165_g1	275.078	458.446	-0.7192	0.019064	Conserved oligomeric Golgi complex subunit 4 [Zootermopsis nevadensis]	--	--	Conserved oligomeric Golgi complex subunit 4 OS=Bos taurus GN=COG4 PE=2 SV=1	Plant invertase/pectin methylesterase inhibitor//Exocyst complex component Sec10//Exocyst complex subunit Sec15-like	Golgi transport complex COD1 protein
c26968_g1	274.213	476.343	-0.77422	0.019128	ubiquitin fusion degradation protein 1 homolog [Acyrthosiphon pisum] >gi|641679087|ref|XP_008188414.1| PREDICTED: ubiquitin fusion degradation protein 1 homolog isoform X1 [Acyrthosiphon pisum] >gi|641679089|ref|XP_008188415.1| PREDICTED: ubiquitin fusion degradation protein 1 homolog isoform X1 [Acyrthosiphon pisum] >gi|641679091|ref|XP_008188416.1| PREDICTED: ubiquitin fusion degradation protei…	Dendroctonus ponderosae clone DPO1411_J17 unknown mRNA	ubiquitin fusion degradation protein 1	Ubiquitin fusion degradation protein 1 homolog OS=Rattus norvegicus GN=Ufd1l PE=1 SV=1	Ubiquitin fusion degradation protein UFD1	Ubiquitin fusion-degradation protein
c39250_g1	81.5026	272.085	-1.529	0.019192	PREDICTED: uncharacterized protein LOC100892047 [Strongylocentrotus purpuratus]	--	--	--	Reverse transcriptase (RNA-dependent DNA polymerase)//Zinc knuckle	--
c22200_g1	12.1483	0	2.3502	0.019217	hypothetical protein N309_11587, partial [Tinamus guttatus]	PREDICTED: Pseudopodoces humilis paired-like homeobox 2b (PHOX2B), mRNA	--	Paired mesoderm homeobox protein 2 (Fragment) OS=Gallus gallus GN=PRRX2 PE=2 SV=1	--	--
c37963_g1	2135.82	1.77272	2.3383	0.01922	hypothetical protein L915_17486, partial [Phytophthora parasitica] >gi|567978973|gb|ETL29458.1| hypothetical protein L916_17379, partial [Phytophthora parasitica] >gi|568038388|gb|ETM35920.1| hypothetical protein L914_17278, partial [Phytophthora parasitica] >gi|570970606|gb|ETP33725.1| hypothetical protein F442_17809, partial [Phytophthora parasitica P10297]	--	--	Serine protease inhibitor dipetalogastin (Fragment) OS=Dipetalogaster maximus PE=1 SV=2	Kazal-type serine protease inhibitor domain//Poliovirus 3A protein like//Kazal-type serine protease inhibitor domain	FOG: Kazal-type serine protease inhibitor domain
c29110_g1	9.92197	0	2.3482	0.019318	--	--	--	--	Hepcidin//Tom37 C-terminal domain//RNA polymerase III RPC4//UV radiation resistance protein and autophagy-related subunit 14	--
c32195_g1	425.028	4.23385	2.3454	0.019354	hypothetical protein TcasGA2_TC009570 [Tribolium castaneum]	--	--	Nephrin OS=Homo sapiens GN=NPHS1 PE=1 SV=1	Fibronectin type III domain	Predicted transmembrane protein of the immunoglobulin family of cell adhesion molecules
c33649_g1	375.653	201.222	0.86856	0.019412	--	--	--	--	XRN 5'-3' exonuclease N-terminus	--
c35600_g1	54.1783	2.81235	2.313	0.019442	--	--	--	--	Methylaspartate mutase E chain (MutE)//TIR domain//Transmembrane protein	--
c41443_g1	52.1033	125.065	-1.1786	0.019476	PREDICTED: zinc finger protein 665-like isoform X3 [Monodelphis domestica]	--	KRAB domain-containing zinc finger protein	Zinc finger protein 79 OS=Homo sapiens GN=ZNF79 PE=1 SV=2	LIM domain//TFIIH C1-like domain//Zinc finger, C2H2 type//Bacterial regulatory proteins, tetR family	--
c44070_g2	660.3	217.587	1.434	0.019476	predicted protein [Nematostella vectensis] >gi|156214358|gb|EDO35348.1| predicted protein [Nematostella vectensis]	--	--	Inverted formin-2 OS=Xenopus laevis GN=inf2 PE=2 SV=1	Diaphanous FH3 Domain//Diaphanous GTPase-binding Domain	Rac1 GTPase effector FRL
c28376_g1	141.012	256.059	-0.83275	0.019548	RING finger protein 181 [Cherax quadricarinatus]	Cherax quadricarinatus clone V12-684 RING finger protein 181 mRNA, partial cds	--	E3 ubiquitin-protein ligase RNF181 OS=Xenopus laevis GN=rnf181 PE=2 SV=1	Anaphase-promoting complex subunit 11 RING-H2 finger//RING-variant domain//Rad50 zinc hook motif//Ring finger domain//zinc-RING finger domain//RING-H2 zinc finger//Zinc finger, C3HC4 type (RING finger)	FOG: Predicted E3 ubiquitin ligase
c28087_g1	57.0576	2.7817	2.3166	0.019576	hypothetical protein DAPPUDRAFT_315087 [Daphnia pulex]	Drosophila persimilis GL27080 (Dper\GL27080), mRNA	--	Glucose dehydrogenase [FAD, quinone] OS=Drosophila pseudoobscura pseudoobscura GN=Gld PE=3 SV=4	GMC oxidoreductase//GMC oxidoreductase//Lycopene cyclase protein//FAD dependent oxidoreductase	--
c42648_g1	157.382	275.592	-0.78481	0.019771	PREDICTED: biogenesis of lysosome-related organelles complex 1 subunit 2-like [Tribolium castaneum]	--	biogenesis of lysosome-related organelles complex 1 subunit 2	Biogenesis of lysosome-related organelles complex 1 subunit 2 OS=Drosophila melanogaster GN=blos2 PE=1 SV=2	F-box associated region//Cytosol aminopeptidase family, N-terminal domain//Poxvirus I6-like family	Uncharacterized conserved protein
c47007_g1	105.223	324.248	-1.4496	0.019772	PREDICTED: fucose-1-phosphate guanylyltransferase-like [Lepisosteus oculatus]	--	fucose-1-phosphate guanylyltransferase	Fucose-1-phosphate guanylyltransferase OS=Homo sapiens GN=FPGT PE=1 SV=2	Cysteine rich repeat//L-fucokinase//PufQ cytochrome subunit//Spore germination B3/ GerAC like, C-terminal	--
c41096_g1	4259.17	10041.3	-1.1566	0.019775	PREDICTED: SET and MYND domain-containing protein 4-like [Acyrthosiphon pisum]	Litopenaeus vannamei retrotransposon putative Penelope-like element, complete sequence	--	SET and MYND domain-containing protein 4 OS=Gallus gallus GN=SMYD4 PE=2 SV=1	SET domain	--
c44976_g1	1532.89	496.289	1.4515	0.019915	predicted protein [Nematostella vectensis] >gi|156222232|gb|EDO43078.1| predicted protein [Nematostella vectensis]	--	condensin-2 complex subunit H2	Condensin-2 complex subunit H2 OS=Homo sapiens GN=NCAPH2 PE=1 SV=1	Conserved region of Rad21 / Rec8 like protein	Uncharacterized conserved protein
c42745_g1	302.777	65.9331	1.7996	0.020008	PREDICTED: trypsin I-P1-like [Poecilia reticulata]	--	chymotrypsin	Proclotting enzyme OS=Tachypleus tridentatus PE=1 SV=1	Phenazine biosynthesis-like protein//Trypsin	Trypsin
c43936_g1	85.7623	200.93	-1.1492	0.020035	--	--	--	--	Clathrin, heavy-chain linker//PIF1-like helicase//Prominin	--
c34333_g1	19.3645	614.642	-2.3328	0.020248	C type lectin containing domain protein [Litopenaeus vannamei]	Litopenaeus vannamei C type lectin containing domain protein (CTLD) mRNA, complete cds	--	--	Domain of unknown function (DUF1518)//Lectin C-type domain//Low-density lipoprotein receptor domain class A	--
c36117_g1	1187.58	261.861	1.7895	0.020289	hypothetical protein KGM_01207 [Danaus plexippus]	PREDICTED: Bombus impatiens brain tumor protein-like (LOC100742593), mRNA	tripartite motif-containing protein 2/3	Brain tumor protein OS=Drosophila melanogaster GN=brat PE=1 SV=2	zinc-RING finger domain//Zinc finger, C3HC4 type (RING finger)//Ring finger domain//B-box zinc finger//NHL repeat	Predicted E3 ubiquitin ligase
c36340_g1	578.983	7885.11	-2.2649	0.020368	RecName: Full=Penaeidin-3d; Short=Pen-3d; Flags: Precursor [Litopenaeus vannamei] >gi|15011385|gb|AAK77533.1|AF390140_1 penaeidin 3d [Litopenaeus vannamei]	Litopenaeus vannamei PEN3-1 (PEN3-1) gene, complete cds	--	Penaeidin-3d OS=Litopenaeus vannamei PE=3 SV=1	Penaeidin	--
c41040_g1	199.257	741.287	-1.6268	0.020368	Feline leukemia virus subgroup C receptor-related protein 2, partial [Stegodyphus mimosarum]	--	MFS transporter, FLVCR family, feline leukemia virus subgroup C receptor-related protein	Feline leukemia virus subgroup C receptor-related protein 2 OS=Mus musculus GN=Flvcr2 PE=1 SV=2	Major Facilitator Superfamily	Permease of the major facilitator superfamily
c39985_g1	594.438	236.531	1.2299	0.020368	conserved hypothetical protein [Pediculus humanus corporis] >gi|212511559|gb|EEB14499.1| conserved hypothetical protein [Pediculus humanus corporis]	--	neurabin	Neurabin-1 OS=Homo sapiens GN=PPP1R9A PE=1 SV=2	Nodulation protein Z (NodZ)//SAM domain (Sterile alpha motif)//PDZ domain (Also known as DHR or GLGF)//Hemagglutinin domain of haemagglutinin-esterase-fusion glycoprotein	Protein phosphatase 1 binding protein spinophilin/neurabin II
c28429_g1	83.7156	0.886361	2.3328	0.020383	hypothetical protein BRAFLDRAFT_75518 [Branchiostoma floridae] >gi|229286374|gb|EEN57095.1| hypothetical protein BRAFLDRAFT_75518 [Branchiostoma floridae]	--	--	Kynurenine formamidase OS=Bacillus thuringiensis (strain Al Hakam) GN=kynB PE=3 SV=1	--	--
c41547_g1	26.6001	0	2.3299	0.020405	--	--	--	--	Survival motor neuron protein (SMN)	--
c46765_g2	265.112	829.895	-1.4637	0.020421	PREDICTED: peroxisome biogenesis factor 1 isoform X3 [Papio anubis]	Arthroderma otae CBS 113480 peroxisome biosynthesis protein PAS1, mRNA	peroxin-1	Peroxisome biogenesis factor 1 OS=Mus musculus GN=Pex1 PE=1 SV=2	FtsK/SpoIIIE family//AAA domain (Cdc48 subfamily)//Holliday junction DNA helicase ruvB N-terminus//ABC transporter//IstB-like ATP binding protein//NB-ARC domain//G-protein alpha subunit//Archaeal ATPase//Miro-like protein//TIP49 C-terminus//ATPase family associated with various cellular activities (AAA)//Gtr1/RagA G protein conserved region//Sigma-54 interaction domain//Adenovirus IVa2 protein//A…	AAA+-type ATPase
c39609_g2	30.9563	1.80338	2.2835	0.02045	hypothetical protein DAPPUDRAFT_326839 [Daphnia pulex]	--	plexin B	Plexin-B OS=Drosophila melanogaster GN=plexB PE=1 SV=2	Sema domain	Plexins (functional semaphorin receptors)
c39673_g1	100.426	269.14	-1.3016	0.020493	PREDICTED: N-acetylglucosamine-1-phosphotransferase subunits alpha/beta [Nannospalax galili]	--	--	N-acetylglucosamine-1-phosphotransferase subunits alpha/beta OS=Mus musculus GN=Gnptab PE=2 SV=2	EF hand//EF-hand domain//LNR domain//Protein of unknown function (DUF3184)//EF-hand domain pair//DMAP1-binding Domain//Hepatitis C virus non-structural 5a zinc finger domain//EF hand	Fibrillins and related proteins containing Ca2+-binding EGF-like domains
c64996_g1	2707.05	4349.49	-0.6697	0.020493	7-dehydrocholesterol reductase [Zootermopsis nevadensis]	--	7-dehydrocholesterol reductase	7-dehydrocholesterol reductase OS=Arabidopsis thaliana GN=DWF5 PE=1 SV=1	Ergosterol biosynthesis ERG4/ERG24 family	Sterol reductase/lamin B receptor
c44650_g1	1669.51	612.554	1.3195	0.020544	Phosphatidylcholine:ceramide cholinephosphotransferase 1 [Camponotus floridanus]	--	shingomyelin synthase	Phosphatidylcholine:ceramide cholinephosphotransferase 1 OS=Sus scrofa GN=SGMS1 PE=2 SV=2	PAP2 superfamily//Nematode cuticle collagen N-terminal domain//Ninjurin	--
c38906_g1	78.9676	230.121	-1.3901	0.020563	PREDICTED: UNC93-like protein [Microplitis demolitor]	--	--	UNC93-like protein OS=Drosophila melanogaster GN=CG4928 PE=2 SV=1	--	Predicted membrane protein
c65323_g1	8.80881	0	2.3297	0.020572	optomotor-blind protein [Glomeris marginata]	Sus scrofa T-box 2 (TBX2), mRNA >gi|336092206|gb|HQ630069.1| Sus scrofa T-box 2 protein (TBX2) mRNA, complete cds	T-box protein 3	T-box transcription factor TBX3 (Fragment) OS=Gallus gallus GN=TBX3 PE=2 SV=1	T-box	TBX2 and related T-box transcription factors
c41308_g1	25.6962	62.6469	-1.1948	0.020585	PREDICTED: probable ATP-dependent RNA helicase DDX20-like [Saccoglossus kowalevskii]	--	ATP-dependent RNA helicase DDX20	Probable ATP-dependent RNA helicase DDX20 OS=Danio rerio GN=ddx20 PE=3 SV=1	DEAD/DEAH box helicase//Helicase conserved C-terminal domain	DEAD box protein
c36381_g1	2296.32	1014.78	1.1074	0.020673	hypothetical protein DAPPUDRAFT_307317 [Daphnia pulex]	PREDICTED: Loxodonta africana serine palmitoyltransferase 2-like (LOC100657055), mRNA	serine palmitoyltransferase	Serine palmitoyltransferase 2 OS=Mus musculus GN=Sptlc2 PE=2 SV=2	Aminotransferase class I and II//Aminotransferase class-V//Beta-eliminating lyase//Furin-like cysteine rich region	Serine palmitoyltransferase
c45826_g1	2874.77	4354.65	-0.58937	0.020825	hypothetical protein DAPPUDRAFT_326723 [Daphnia pulex]	--	--	Zinc transporter ZIP3 OS=Bos taurus GN=SLC39A3 PE=2 SV=1	ZIP Zinc transporter	Fe2+/Zn2+ regulated transporter
c18920_g1	23.1062	2.33852	2.1711	0.020833	--	--	--	--	Fruit fly transformer protein	--
c39642_g2	195.37	28.1989	2.0462	0.020878	Apoptosis-stimulating of p53 protein 1, partial [Stegodyphus mimosarum]	--	apoptosis-stimulating of p53 protein 1	Apoptosis-stimulating of p53 protein 1 OS=Homo sapiens GN=PPP1R13B PE=1 SV=3	SH3 domain//Ankyrin repeat//Ankyrin repeat	p53-interacting protein 53BP/ASPP, contains ankyrin and SH3 domains
c44272_g2	186.71	58.2905	1.4846	0.02088	PREDICTED: innexin inx2-like [Metaseiulus occidentalis]	--	--	Innexin inx2 OS=Drosophila melanogaster GN=Inx2 PE=1 SV=1	Innexin	--
c46089_g1	711.136	341.235	1.0072	0.02088	hypothetical protein CAPTEDRAFT_137251 [Capitella teleta]	--	--	Tumor protein 63 OS=Rattus norvegicus GN=Tp63 PE=2 SV=1	P53 DNA-binding domain	--
c40516_g1	1.66974	19.7925	-2.2075	0.02088	--	--	--	--	Eukaryotic translation initiation factor 3 subunit 7 (eIF-3)//ATP11 protein	--
c17205_g1	359.248	576.295	-0.66756	0.020899	hypothetical protein L798_05195 [Zootermopsis nevadensis]	--	--	Uncharacterized protein C18orf8 homolog OS=Mus musculus GN=Mic1 PE=2 SV=1	--	Uncharacterized conserved protein
c44754_g1	95.6487	27.006	1.5793	0.021001	PREDICTED: aminopeptidase O [Sarcophilus harrisii]	--	--	Aminopeptidase O OS=Homo sapiens GN=AOPEP PE=1 SV=2	Leukotriene A4 hydrolase, C-terminal//Peptidase family M1	Bifunctional leukotriene A4 hydrolase/aminopeptidase LTA4H
c66386_g1	261.703	11.1881	2.3107	0.021001	endonuclease-reverse transcriptase [Bombyx mori]	--	--	--	Reverse transcriptase (RNA-dependent DNA polymerase)	--
c9034_g1	7.10048	0	2.3209	0.021001	--	--	--	--	Consortin C-terminus	--
c35581_g1	791.383	1689.2	-1.0365	0.021022	26S proteasome non-ATPase regulatory subunit 8 [Osmerus mordax]	--	26S proteasome regulatory subunit N12	26S proteasome non-ATPase regulatory subunit 8 OS=Mus musculus GN=Psmd8 PE=1 SV=2	Poliovirus 3A protein like	26S proteasome regulatory complex, subunit RPN12/PSMD8
c45699_g5	1347.65	2372.88	-0.79169	0.021053	PREDICTED: very long-chain-fatty-acid--CoA ligase bubblegum isoform X2 [Tribolium castaneum] >gi|270014586|gb|EFA11034.1| hypothetical protein TcasGA2_TC004625 [Tribolium castaneum]	--	long-chain-fatty-acid--CoA ligase ACSBG	Long-chain-fatty-acid--CoA ligase ACSBG2 OS=Xenopus laevis GN=acsbg2 PE=2 SV=1	AMP-binding enzyme	Long-chain acyl-CoA synthetases (AMP-forming)
c38712_g2	1100.07	85.405	2.2453	0.021112	innexin inx2 [Culex quinquefasciatus] >gi|167877481|gb|EDS40864.1| innexin inx2 [Culex quinquefasciatus]	--	--	Innexin inx2 OS=Schistocerca americana GN=inx2 PE=1 SV=1	Innexin	--
c30965_g1	15.4878	0	2.3212	0.021126	xanthine dehydrogenase [Danaus plexippus]	--	xanthine dehydrogenase/oxidase	Xanthine dehydrogenase OS=Calliphora vicina GN=XDH PE=2 SV=1	--	Xanthine dehydrogenase
c33163_g1	37.7124	0	2.3155	0.021126	--	--	--	--	Ctr copper transporter family	--
c44070_g3	2195.43	1040.7	1.0219	0.021126	--	--	--	--	A20-like zinc finger//Centromere protein B dimerisation domain	--
c24097_g1	267.209	470.415	-0.79125	0.021142	--	--	--	--	Utp13 specific WD40 associated domain//Oestrogen receptor//Autophagy protein Apg6	--
c39856_g1	359.03	1490.32	-1.7164	0.021179	--	--	--	--	Alcohol acetyltransferase	--
c42087_g1	1273.2	2903.67	-1.1161	0.021179	--	--	--	--	NTPase//Type II/IV secretion system protein//ABC transporter//Armadillo/beta-catenin-like repeat//EPSP synthase (3-phosphoshikimate 1-carboxyvinyltransferase)//NB-ARC domain	--
c43251_g1	2330.52	244.691	2.1699	0.021179	--	--	--	--	Yip1 domain//Alphaherpesvirus glycoprotein E	--
c28582_g1	2070.6	219.733	2.1662	0.021224	hypothetical protein AaeL_AAEL009226 [Aedes aegypti] >gi|94468596|gb|ABF18147.1| putative salivary mucin [Aedes aegypti] >gi|108874695|gb|EAT38920.1| AAEL009226-PA [Aedes aegypti]	--	--	Peritrophin-1 OS=Anopheles gambiae GN=Aper1 PE=2 SV=2	Chitin binding Peritrophin-A domain	--
c10417_g1	7.11977	0	2.3161	0.021318	hypothetical protein DAPPUDRAFT_307862 [Daphnia pulex]	--	Xaa-Pro aminopeptidase	Xaa-Pro aminopeptidase 2 OS=Homo sapiens GN=XPNPEP2 PE=1 SV=3	Creatinase/Prolidase N-terminal domain	Xaa-Pro aminopeptidase
c20977_g1	7.11977	0	2.3161	0.021318	--	--	--	--	Fibronectin type I domain	--
c54745_g1	7.11977	0	2.3161	0.021318	--	--	--	--	mRNA cap methylation, RNMT-activating mini protein	--
c55748_g1	7.11977	0	2.3161	0.021318	--	--	--	--	Preprotein translocase SecG subunit	--
c76417_g1	19.1909	3.66806	1.8745	0.021404	--	--	--	--	Baculovirus P24 capsid protein	--
c40248_g1	1352.77	748.93	0.82518	0.021492	PREDICTED: transcription initiation factor IIB-like [Bombus impatiens]	--	transcription initiation factor TFIIB	Transcription initiation factor IIB OS=Drosophila melanogaster GN=TfIIB PE=2 SV=1	Sigma-70, region 4//Cyclin, C-terminal domain//Transcription factor TFIIB repeat	Transcription initiation factor TFIIB
c45576_g2	28.6142	163.619	-1.9384	0.021492	ankyrin 2,3/unc44, partial [Riptortus pedestris]	--	26S proteasome non-ATPase regulatory subunit 10	26S proteasome non-ATPase regulatory subunit 10 OS=Mus musculus GN=Psmd10 PE=1 SV=3	UV radiation resistance protein and autophagy-related subunit 14//Ankyrin repeat//Spc19//Basic region leucine zipper//Ankyrin repeat//Ezrin/radixin/moesin family	26S proteasome regulatory complex, subunit PSMD10
c43409_g1	127.175	58.505	1.058	0.021531	organic cation transporter protein [Culex quinquefasciatus] >gi|167867873|gb|EDS31256.1| organic cation transporter protein [Culex quinquefasciatus]	--	MFS transporter, OCT family, solute carrier family 22 (organic cation transporter), member 4/5	Organic cation transporter protein OS=Drosophila melanogaster GN=Orct PE=1 SV=1	Sugar (and other) transporter//Major Facilitator Superfamily	Synaptic vesicle transporter SVOP and related transporters (major facilitator superfamily)
c23541_g2	10.9965	0.473834	2.2789	0.021582	PREDICTED: uncharacterized protein LOC100162025 [Acyrthosiphon pisum]	--	Notch	Fibropellin-1 OS=Strongylocentrotus purpuratus GN=EGF1 PE=1 SV=2	EGF-like domain//Calcium-binding EGF domain	Fibrillins and related proteins containing Ca2+-binding EGF-like domains
c38325_g1	471.434	773.484	-0.69761	0.021582	hypothetical protein L798_11914 [Zootermopsis nevadensis]	--	--	Uncharacterized protein CG10915 OS=Drosophila melanogaster GN=CG10915 PE=1 SV=1	Papillomavirus helicase//Ankyrin repeat//Autophagy protein Apg6//Bacillus haemolytic enterotoxin (HBL)	Predicted coiled-coil protein
c41642_g2	529.662	272.395	0.91946	0.02161	mitochondrial glutamate carrier, putative [Pediculus humanus corporis] >gi|212512533|gb|EEB15276.1| mitochondrial glutamate carrier, putative [Pediculus humanus corporis]	--	solute carrier family 25, member 44	Solute carrier family 25 member 44 OS=Pongo abelii GN=SLC25A44 PE=2 SV=2	--	Mitochondrial carrier protein PET8
c39775_g1	134.22	292.065	-1.06	0.021617	PREDICTED: mediator of RNA polymerase II transcription subunit 25 isoform X3 [Tribolium castaneum] >gi|270006185|gb|EFA02633.1| hypothetical protein TcasGA2_TC008353 [Tribolium castaneum]	--	mediator of RNA polymerase II transcription subunit 25	Mediator of RNA polymerase II transcription subunit 25 OS=Drosophila melanogaster GN=MED25 PE=2 SV=1	Protein of unknown function (DUF1546)	--
c46650_g1	228.772	97.2202	1.1531	0.02178	General transcription factor 3C polypeptide 1 [Zootermopsis nevadensis]	--	--	General transcription factor 3C polypeptide 1 OS=Rattus norvegicus GN=Gtf3c1 PE=1 SV=1	Urease alpha-subunit, N-terminal domain//MarR family	--
c42900_g1	44.7134	110.256	-1.2048	0.022003	Transmembrane emp24 domain-containing protein 5 precursor [Caligus rogercresseyi]	--	--	Transmembrane emp24 domain-containing protein 6 OS=Bos taurus GN=TMED6 PE=2 SV=1	emp24/gp25L/p24 family/GOLD	Membrane trafficking protein, emp24/gp25L/p24 family
c43507_g1	1659.74	2798.67	-0.73428	0.022003	APAF1-interacting protein-like protein [Zootermopsis nevadensis]	--	methylthioribulose-1-phosphate dehydratase	Methylthioribulose-1-phosphate dehydratase OS=Gallus gallus GN=APIP PE=2 SV=1	--	Class II aldolase/adducin N-terminal domain protein
c36740_g1	5492.44	1368.1	1.6865	0.022004	PREDICTED: probable JmjC domain-containing histone demethylation protein 2C [Tribolium castaneum] >gi|642912267|ref|XP_008200630.1| PREDICTED: probable JmjC domain-containing histone demethylation protein 2C [Tribolium castaneum] >gi|642912269|ref|XP_008200631.1| PREDICTED: probable JmjC domain-containing histone demethylation protein 2C [Tribolium castaneum]	Mus musculus jumonji domain containing 1B, mRNA (cDNA clone MGC:183997 IMAGE:9087997), complete cds	jumonji domain-containing protein 1C	Lysine-specific demethylase 3A OS=Rattus norvegicus GN=Kdm3a PE=2 SV=1	FYVE zinc finger//C1-like domain//JmjC domain, hydroxylase//Zn-finger in ubiquitin-hydrolases and other protein//Tamulustoxin family	Putative transcription factor 5qNCA, contains JmjC domain
c29037_g1	765.994	260.248	1.3982	0.022018	RNA-binding protein MEX3B, partial [Stegodyphus mimosarum]	PREDICTED: Tursiops truncatus mex-3 homolog D (C. elegans) (MEX3D), mRNA	RNA-binding protein MEX3	RNA-binding protein MEX3B OS=Xenopus laevis GN=mex3b PE=2 SV=1	P-11 zinc finger//SPO11 homologue//KH domain//KH domain//KH domain//Ring finger domain//zinc-RING finger domain	Predicted RNA binding protein, contains KH domain
c17239_g1	41.7761	6.86228	1.9669	0.022035	--	--	--	--	Lentivirus virion infectivity factor (VIF)	--
c31465_g1	20.7063	3.25553	1.9872	0.022193	--	--	--	--	Gas vesicle synthesis protein GvpL/GvpF	--
c46090_g1	965.42	525.779	0.84592	0.022316	PREDICTED: mucosa-associated lymphoid tissue lymphoma translocation protein 1-like [Saccoglossus kowalevskii]	--	--	Neural cell adhesion molecule 1 OS=Mus musculus GN=Ncam1 PE=1 SV=3	Death domain//InsA N-terminal domain//Caspase domain	FOG: Immunoglobulin C-2 Type/fibronectin type III domains
c40002_g3	26.5808	0.917015	2.295	0.022316	--	--	--	--	ATP synthase protein 8	--
c42088_g1	2174.7	1259.79	0.76532	0.022525	hypothetical protein DAPPUDRAFT_301105 [Daphnia pulex]	--	--	Lipid phosphate phosphohydrolase 1 OS=Mus musculus GN=Ppap2a PE=1 SV=1	PAP2 superfamily//Colicin V production protein//FtsX-like permease family	Lipid phosphate phosphatase and related enzymes of the PAP2 family
c39547_g1	188.189	48.3872	1.6576	0.022534	Alpha-(1,3)-fucosyltransferase 10 [Zootermopsis nevadensis]	--	alpha-1,3-fucosyltransferase 10	Alpha-(1,3)-fucosyltransferase 10 OS=Bos taurus GN=FUT10 PE=2 SV=1	Glycosyltransferase family 10 (fucosyltransferase)	Fucosyltransferase
c36668_g1	63.7276	4.17255	2.2513	0.022622	--	--	--	--	Ribosomal protein S18	--
c28835_g1	290.234	51.7654	1.9212	0.022694	PREDICTED: zinc finger protein 62 homolog [Acyrthosiphon pisum]	PREDICTED: Chrysemys picta bellii zinc finger and SCAN domain-containing protein 2-like (LOC101946108), mRNA	--	Zinc finger and SCAN domain-containing protein 2 OS=Pongo abelii GN=ZSCAN2 PE=2 SV=1	Zinc finger found in FPG and IleRS//Rad50 zinc hook motif//BED zinc finger//Zinc finger, C2H2 type	FOG: Zn-finger
c41308_g2	10.9772	41.4802	-1.6306	0.02287	DNA-3-methyladenine glycosylase, partial [Stegodyphus mimosarum]	--	DNA-3-methyladenine glycosylase	DNA-3-methyladenine glycosylase OS=Mus musculus GN=Mpg PE=2 SV=3	Methylpurine-DNA glycosylase (MPG)	--
c34510_g2	709.67	14.4743	2.2968	0.023093	--	--	--	--	PhoH-like protein//NADH-ubiquinone/plastoquinone oxidoreductase chain 6//Ribosomal L28 family	--
c28208_g1	724.675	10.8062	2.2942	0.023183	beta-tubulin [Artemia franciscana]	Artemia franciscana beta-tubulin mRNA, complete cds	tubulin beta	Tubulin beta-1 chain OS=Homarus americanus PE=2 SV=1	Tubulin C-terminal domain	Beta tubulin
c71655_g1	1022.17	1.89534	2.2825	0.023212	thrombospondin, partial [Penaeus monodon]	--	thrombospondin 2/3/4/5	Thrombospondin-4 OS=Mus musculus GN=Thbs4 PE=1 SV=1	Thrombospondin C-terminal region	--
c41239_g1	64.8275	17.7745	1.5985	0.02327	--	--	--	--	Transforming growth factor beta receptor 2 ectodomain//BED zinc finger	--
c46103_g1	5489.97	2356.28	1.1396	0.023338	PREDICTED: niemann-Pick C1 protein-like [Bombus terrestris]	--	Niemann-Pick C1 protein	Niemann-Pick C1 protein OS=Homo sapiens GN=NPC1 PE=1 SV=2	MMPL family//Patched family//GRB2-binding adapter (GAPT)	Cholesterol transport protein (Niemann-Pick C disease protein)
c43986_g1	40.6081	122.102	-1.4179	0.023371	SET and MYND domain-containing protein 5 [Zootermopsis nevadensis]	--	--	SET and MYND domain-containing protein 5 OS=Gallus gallus GN=SMYD5 PE=2 SV=1	HrpJ-like domain//SET domain	Predicted histone tail methylase containing SET domain
c43167_g2	284.515	68.2129	1.7138	0.023374	APOBEC1 complementation factor [Cricetulus griseus]	--	--	--	Ligand-binding domain of nuclear hormone receptor//Ribosomal protein S27a	--
c46738_g2	128.346	241.83	-0.87899	0.023381	PREDICTED: putative nuclease HARBI1 [Acyrthosiphon pisum]	--	--	Putative nuclease HARBI1 OS=Homo sapiens GN=HARBI1 PE=1 SV=1	Transposase DDE domain//Plant transposon protein	--
c36265_g1	29.8431	0.947668	2.2868	0.023381	hypothetical protein BRAFLDRAFT_262999 [Branchiostoma floridae] >gi|229281753|gb|EEN52508.1| hypothetical protein BRAFLDRAFT_262999 [Branchiostoma floridae]	--	deoxyribonuclease-1	Deoxyribonuclease-1 OS=Rattus norvegicus GN=Dnase1 PE=2 SV=1	--	--
c23637_g1	21.5716	0.473834	2.2903	0.023441	--	--	--	--	Geminivirus coat protein/nuclear export factor BR1 family//Neurotransmitter-gated ion-channel transmembrane region//DDHD domain	--
c46316_g1	694.469	1234.92	-0.80397	0.023441	--	--	--	--	NADH dehydrogenase transmembrane subunit//Viral small hydrophobic protein	--
c19233_g1	37.1721	12.8076	1.3801	0.023553	--	--	--	--	Synaptobrevin	--
c46894_g1	445.666	799.554	-0.81579	0.023639	hypothetical protein BRAFLDRAFT_118340 [Branchiostoma floridae] >gi|229283861|gb|EEN54600.1| hypothetical protein BRAFLDRAFT_118340 [Branchiostoma floridae]	--	--	Molybdate-anion transporter OS=Homo sapiens GN=MFSD5 PE=1 SV=2	Sugar (and other) transporter//Major Facilitator Superfamily//Topoisomerase I zinc-ribbon-like	--
c44837_g1	286.654	704.23	-1.2005	0.023639	--	--	--	--	Hepatitis core antigen	--
c34548_g1	18.2707	0	2.2872	0.023647	--	--	--	--	Photosystem II reaction centre X protein (PsbX)	--
c42397_g1	83.7319	365.969	-1.7485	0.023678	hypothetical protein DAPPUDRAFT_105878 [Daphnia pulex]	--	--	Solute carrier family 46 member 3 OS=Bos taurus GN=SLC46A3 PE=2 SV=1	Major Facilitator Superfamily	Predicted transporter ADD1 (major facilitator superfamily)
c44400_g1	561.273	1730.88	-1.4426	0.023784	Solute carrier family 25 member 38 [Zootermopsis nevadensis]	--	solute carrier family 25, member 38	Solute carrier family 25 member 38 OS=Homo sapiens GN=SLC25A38 PE=1 SV=1	Rapamycin binding domain//Interferon-induced transmembrane protein	Predicted mitochondrial carrier protein
c37641_g2	59.7634	2.81235	2.2695	0.023818	PREDICTED: piggyBac transposable element-derived protein 4-like isoform X1 [Xenopus (Silurana) tropicalis] >gi|512883374|ref|XP_004920086.1| PREDICTED: piggyBac transposable element-derived protein 4-like isoform X2 [Xenopus (Silurana) tropicalis] >gi|512883378|ref|XP_004920087.1| PREDICTED: piggyBac transposable element-derived protein 4-like isoform X3 [Xenopus (Silurana) tropicalis]	--	--	PiggyBac transposable element-derived protein 4 OS=Homo sapiens GN=PGBD4 PE=2 SV=3	--	--
c34868_g1	914.055	38.4252	2.2781	0.02385	RNA binding protein Gbfne [Gryllus bimaculatus] >gi|520958096|dbj|BAN59995.1| RNA binding protein Gbfne [Gryllus bimaculatus]	PREDICTED: Nasonia vitripennis ELAV-like protein 3-like, transcript variant 1 (LOC100119488), mRNA	ELAV like protein 2/3/4	ELAV-like protein 4 OS=Homo sapiens GN=ELAVL4 PE=1 SV=2	RNA recognition motif. (a.k.a. RRM, RBD, or RNP domain)	RNA-binding protein ELAV/HU (RRM superfamily)
c43449_g1	8614.04	4354.51	0.94062	0.0239	proteasome activator complex subunit, putative [Ixodes scapularis] >gi|215504087|gb|EEC13581.1| proteasome activator complex subunit, putative [Ixodes scapularis]	--	proteasome activator subunit 4	Proteasome activator complex subunit 4 OS=Bos taurus GN=PSME4 PE=1 SV=1	HEAT repeat//Cytochrome C oxidase chain VIIB	--
c40374_g1	113.214	2.33852	2.2859	0.023957	--	--	--	--	Domain found in IF2B/IF5	--
c9780_g1	70.9276	28.8706	1.2006	0.024098	--	--	--	--	FAST kinase-like protein, subdomain 1	--
c37611_g1	163.362	14.2597	2.1918	0.024109	hypothetical protein BRAFLDRAFT_166573 [Branchiostoma floridae] >gi|229285066|gb|EEN55796.1| hypothetical protein BRAFLDRAFT_166573 [Branchiostoma floridae]	--	DNA cross-link repair 1B protein	5' exonuclease Apollo OS=Mus musculus GN=Dclre1b PE=1 SV=2	Metallo-beta-lactamase superfamily	Predicted hydrolase involved in interstrand cross-link repair
c41812_g1	2117.31	927.935	1.1145	0.024132	PREDICTED: collectin-12-like isoform X2 [Astyanax mexicanus]	--	--	Galactose-specific lectin nattectin OS=Thalassophryne nattereri PE=1 SV=1	Lectin C-type domain	C-type lectin
c27863_g1	10.4014	0.917015	2.1577	0.024157	--	Litopenaeus vannamei flightless-I gene, complete cds	--	--	--	--
c42948_g1	227.788	918.175	-1.6834	0.02416	PREDICTED: uncharacterized protein LOC100679580 [Nasonia vitripennis]	--	--	--	--	--
c33303_g1	18.8273	0	2.2799	0.024177	hypothetical protein DAPPUDRAFT_248919 [Daphnia pulex]	--	--	Methyltransferase-like protein 24 OS=Homo sapiens GN=METTL24 PE=2 SV=1	--	--
c35839_g1	18.8273	0	2.2799	0.024177	--	--	--	--	CobN/Magnesium Chelatase	--
c44038_g1	3280.38	1429.63	1.1209	0.024317	hypothetical protein DAPPUDRAFT_216854 [Daphnia pulex]	--	--	Cell death protein 3 OS=Caenorhabditis remanei GN=ced-3 PE=3 SV=1	Caspase domain//Translocation protein Sec62	Caspase, apoptotic cysteine protease
c41253_g1	236.812	126.975	0.86491	0.024383	PREDICTED: transmembrane protein adipocyte-associated 1 homolog isoform X2 [Microplitis demolitor]	--	--	Transmembrane protein adipocyte-associated 1 OS=Rattus norvegicus GN=Tpra1 PE=2 SV=1	Cullin protein neddylation domain//ATP synthase protein 8//PAS domain	Predicted membrane protein
c44097_g1	367.095	643.471	-0.78475	0.024383	Golgi SNAP receptor complex member 1 [Zootermopsis nevadensis]	--	golgi SNAP receptor complex member 1	Golgi SNAP receptor complex member 1 OS=Mus musculus GN=Gosr1 PE=1 SV=2	Scorpion toxin-like domain//CorA-like Mg2+ transporter protein//Nucleopolyhedrovirus P10 protein	SNARE protein GS28
c43560_g1	5281.54	1417.79	1.617	0.024383	cation-independent mannose-6-phosphate receptor, partial [Marsupenaeus japonicus]	Marsupenaeus japonicus cation-independent mannose-6-phosphate receptor mRNA, partial cds	--	Cation-independent mannose-6-phosphate receptor OS=Homo sapiens GN=IGF2R PE=1 SV=3	Crustacean cuticle protein repeat//Man1-Src1p-C-terminal domain//Cation-independent mannose-6-phosphate receptor repeat//Ligand-binding domain of nuclear hormone receptor	Cation-independent mannose-6-phosphate receptor CI-MPR
c31316_g1	60.3719	14.5496	1.703	0.02453	--	--	--	--	B-box zinc finger	--
c32361_g1	26.3656	1018.27	-2.2788	0.024562	lectin [Procambarus clarkii]	--	--	C-type lectin domain family 12 member B OS=Mus musculus GN=Clec12b PE=2 SV=1	Lectin C-type domain//BTK motif	--
c44873_g1	1546.07	714.374	1.0512	0.024576	inositol-requiring enzyme-1 [Litopenaeus vannamei]	Litopenaeus vannamei inositol-requiring enzyme-1 (IRE1) mRNA, complete cds	serine/threonine-protein kinase/endoribonuclease IRE1	Serine/threonine-protein kinase/endoribonuclease IRE1 OS=Mus musculus GN=Ern1 PE=1 SV=1	Lipopolysaccharide kinase (Kdo/WaaP) family//Ribonuclease 2-5A//Protein kinase domain//Protein tyrosine kinase	Serine/threonine protein kinase and endoribonuclease ERN1/IRE1, sensor of the unfolded protein response pathway
c46454_g1	650.422	331.457	0.93051	0.024576	hypothetical protein L798_07553, partial [Zootermopsis nevadensis]	--	protein sidekick	Protein sidekick OS=Drosophila melanogaster GN=sdk PE=1 SV=2	F5/8 type C domain//Fibronectin type III domain	FOG: Immunoglobulin C-2 Type/fibronectin type III domains
c45370_g6	7.10048	78.3843	-2.1755	0.024587	--	--	--	--	Bacterial regulatory proteins, luxR family	--
c22177_g1	293.836	54.7284	1.8857	0.02466	Gustatory receptor trehalose 1 [Zootermopsis nevadensis]	--	--	Protein trapped in endoderm-1 OS=Drosophila melanogaster GN=Tre1 PE=1 SV=1	1,3-beta-glucan synthase component//7 transmembrane receptor (rhodopsin family)	FOG: 7 transmembrane receptor
c43242_g2	61.6068	0	2.2656	0.024708	--	--	--	--	Selenoprotein P, N terminal region//Band 3 cytoplasmic domain	--
c10100_g1	0	7.84061	-2.2726	0.024749	--	--	--	--	Cytochrome c oxidase subunit VIc	--
c66839_g1	0	7.84061	-2.2726	0.024749	--	--	--	--	Glycosyltransferase family 10 (fucosyltransferase)	--
c35928_g1	95.1277	174.676	-0.8451	0.02486	Protein phosphatase methylesterase 1 [Zootermopsis nevadensis]	--	protein phosphatase methylesterase 1	Protein phosphatase methylesterase 1 OS=Mus musculus GN=Ppme1 PE=1 SV=5	Lipase (class 3)//Thioesterase domain//PGAP1-like protein//Phospholipase/Carboxylesterase//alpha/beta hydrolase fold//Lecithin:cholesterol acyltransferase	Predicted acetyltransferases and hydrolases with the alpha/beta hydrolase fold
c42130_g2	2014.97	3973.72	-0.93631	0.02486	cytochrome P450 [Litopenaeus vannamei]	Litopenaeus vannamei cytochrome P450 (CYP4V18) mRNA, complete cds	cytochrome P450, family 4, subfamily V	Cytochrome P450 4C1 OS=Blaberus discoidalis GN=CYP4C1 PE=2 SV=1	Cytochrome P450	Cytochrome P450 CYP4/CYP19/CYP26 subfamilies
c38038_g1	26.7901	74.2003	-1.3309	0.024978	--	--	--	--	ZIP Zinc transporter//RNA recognition motif. (a.k.a. RRM, RBD, or RNP domain)	--
c39753_g1	2.18773	16.155	-2.0253	0.024978	--	--	--	--	SPO11 homologue	--
c42600_g2	15.8321	48.3425	-1.4278	0.025091	Pancreas transcription factor 1 subunit alpha, partial [Stegodyphus mimosarum]	PREDICTED: Ochotona princeps pancreas specific transcription factor, 1a (PTF1A), mRNA	pancreas-specific transcription factor 1a	Pancreas transcription factor 1 subunit alpha OS=Xenopus laevis GN=ptf1a PE=2 SV=1	Helix-loop-helix DNA-binding domain	Transcription factor HAND2/Transcription factor TAL1/TAL2/LYL1
c40148_g2	483.266	204.358	1.1555	0.025113	Chain A, Structural Basis Of Selective Binding Of Nonmethylated Cpg Islands By The Cxxc Domain Of Cfp1 >gi|323714692|pdb|3QMC|A Chain A, Structural Basis Of Selective Binding Of Nonmethylated Cpg Islands By The Cxxc Domain Of Cfp1 >gi|323714695|pdb|3QMD|A Chain A, Structural Basis Of Selective Binding Of Nonmethylated Cpg Islands By The Cxxc Domain Of Cfp1 >gi|323714699|pdb|3QMG|A Chain A, Struct…	--	COMPASS component SPP1	CXXC-type zinc finger protein 1 OS=Homo sapiens GN=CXXC1 PE=1 SV=2	BTB/POZ domain//Protein kinase domain//CXXC zinc finger domain	F-box protein JEMMA and related proteins with JmjC, PHD, F-box and LRR domains
c42914_g1	1420.64	2522.55	-0.80165	0.02513	Cleft lip and palate transmembrane protein 1-like protein [Camponotus floridanus]	--	--	Cleft lip and palate transmembrane protein 1 homolog OS=Mus musculus GN=Clptm1 PE=2 SV=1	Cytochrome oxidase assembly protein	Transmembrane protein
c36297_g1	214.948	47.3195	1.7724	0.025183	--	--	--	--	Adenylate cyclase associated (CAP) N terminal	--
c38090_g1	711.933	1441.5	-0.96902	0.025222	PREDICTED: major facilitator superfamily domain-containing protein 7-a-like [Ciona intestinalis]	--	--	Uncharacterized protein B0416.5 OS=Caenorhabditis elegans GN=B0416.5 PE=4 SV=1	Major Facilitator Superfamily	Permease of the major facilitator superfamily
c35447_g1	1494.04	684.55	1.0608	0.025324	Ras-associated and pleckstrin-like proteiny domains-containing protein 1 [Zootermopsis nevadensis]	--	--	Ras-associated and pleckstrin homology domains-containing protein 1 OS=Homo sapiens GN=RAPH1 PE=1 SV=3	Ras association (RalGDS/AF-6) domain	--
c45896_g1	40.3765	103.896	-1.2503	0.025448	--	--	--	--	Interleukin-4 receptor alpha chain, N-terminal	--
c17473_g1	563.621	1062.15	-0.87838	0.025449	Ethanolaminephosphotransferase 1 [Harpegnathos saltator]	--	ethanolaminephosphotransferase	Ethanolaminephosphotransferase 1 OS=Homo sapiens GN=EPT1 PE=1 SV=3	CDP-alcohol phosphatidyltransferase	sn-1,2-diacylglycerol ethanolamine- and cholinephosphotranferases
c45731_g1	633.113	1036.07	-0.69343	0.025539	PREDICTED: UV radiation resistance-associated gene protein-like isoform X1 [Apis dorsata]	--	--	UV radiation resistance-associated gene protein OS=Homo sapiens GN=UVRAG PE=1 SV=1	UV radiation resistance protein and autophagy-related subunit 14	UV radiation resistance associated protein
c46751_g1	322.214	912.574	-1.3535	0.025539	hypothetical protein DAPPUDRAFT_305499 [Daphnia pulex]	PREDICTED: Apis mellifera actin-related protein 13E ortholog (LOC409765), mRNA	actin-related protein 6	Actin-related protein 6 OS=Homo sapiens GN=ACTR6 PE=1 SV=1	Rho termination factor, N-terminal domain	Actin-related protein - Arp6p
c34643_g1	1.63115	25.1553	-2.2126	0.025539	--	--	--	--	Late embryogenesis abundant (LEA) group 1//Protein of unknown function (DUF3756)	--
c44043_g1	30.1295	74.9053	-1.2117	0.025796	--	--	--	--	2',3'-cyclic nucleotide 3'-phosphodiesterase (CNP or CNPase)	--
c46687_g1	108.637	227.738	-1.0116	0.025804	hypothetical protein DAPPUDRAFT_255495 [Daphnia pulex]	--	--	Epithelial chloride channel protein OS=Bos taurus PE=2 SV=1	UL97//Fibronectin type III domain	--
c45873_g1	1306.22	297.41	1.7453	0.025887	Retrovirus-related Pol polyprotein from transposon 412, partial [Stegodyphus mimosarum]	--	--	Transposon Tf2-8 polyprotein OS=Schizosaccharomyces pombe (strain 972 / ATCC 24843) GN=Tf2-8 PE=3 SV=1	Zinc knuckle//Reverse transcriptase (RNA-dependent DNA polymerase)//Herpesvirus UL17 protein//Aspartyl protease//Integrase core domain	FOG: Transposon-encoded proteins with TYA, reverse transcriptase, integrase domains in various combinations
c37980_g1	16.408	62.4656	-1.6289	0.025931	PREDICTED: DNA damage-binding protein 2 isoform X2 [Chrysemys picta bellii]	--	DNA damage-binding protein 2	DNA damage-binding protein 2 OS=Gallus gallus GN=DDB2 PE=2 SV=1	WD domain, G-beta repeat	WD40 repeat-containing protein
c10777_g1	1.63115	13.2507	-2.0499	0.025968	Carboxypeptidase Q, partial [Manacus vitellinus]	--	--	Carboxypeptidase Q OS=Mus musculus GN=Cpq PE=2 SV=1	--	--
c43004_g1	6907.07	3420.99	0.96523	0.026037	PREDICTED: NADPH--cytochrome P450 reductase isoform X2 [Tribolium castaneum] >gi|642934864|ref|XP_008197840.1| PREDICTED: NADPH--cytochrome P450 reductase isoform X2 [Tribolium castaneum] >gi|270013791|gb|EFA10239.1| hypothetical protein TcasGA2_TC012437 [Tribolium castaneum]	--	NADPH-ferrihemoprotein reductase	NADPH--cytochrome P450 reductase OS=Drosophila melanogaster GN=Cpr PE=2 SV=2	FAD binding domain//Flavodoxin	NADP/FAD dependent oxidoreductase
c46591_g2	32.951	8.25313	1.667	0.026102	alpha-tubulin [Macaca fuscata]	PREDICTED: Tursiops truncatus tubulin alpha-4A chain-like (LOC101334183), mRNA	tubulin alpha	Tubulin alpha-8 chain (Fragment) OS=Gallus gallus PE=3 SV=1	Tubulin C-terminal domain	Alpha tubulin
[truncated: 363 more rows]
