# Supplementary material for: Transcriptome Analysis of the Hepatopancreas in the Pacific White Shrimp (Litopenaeus vannamei) under Acute Ammonia Stress
Source: PLoS One. 2016 Oct 19;11(10):e0164396. doi: 10.1371/journal.pone.0164396 (PMC5070816; doi:10.1371/journal.pone.0164396)
Supplement: S3 Table — (XLSX) [file pone.0164396.s006.xlsx]

## Sheet: Sheet1
S3 Table List of the significantly differential expressed genes that have high homologies with known proteins in aquatic species
Gene ID	LV_E vs . LV_C log2FoldChange	q-value	NR Description	Matched Species	Resource	Function
c36778_g1	1.2061	3.25e-05	X-box binding protein 1 splicing form	Litopenaeus vannamei	Li XY et al. (2013) PLoS ONE 8(4): e62603	Immune Defense
c12236_g1	-0.69703	0.0017699	triose-phosphate isomerase	Litopenaeus vannamei	Wang HC, et al. (2007) Developmental & Comparative Immunology 31(7): 672-686	Immune Defense
c34842_g1	1.0184	0.0078691	transcription factor ATF-b	Litopenaeus vannamei	Li XY et al. (2014) Fish & Shellfish Immunology 41(2): 147-155	Immune Defense
c44240_g1	2.0439	2.02e-07	sterile-alpha and armadillo motif containing protein	Litopenaeus vannamei	Wang PH et al. (2013) PLoS ONE 8(2): e52088	Immune Defense
c34894_g1	-1.3892	0.0031241	single WAP domain protein	Litopenaeus vannamei	Amparyup P. et al. (2008) Developmental & Compatative Immunology 32(12): 1497-1509	Immune Defense
c8378_g1	-2.432	0.0035134	single VWC domain protein 5	Litopenaeus vannamei	Chen YH et al. (2011) Developmental & Comparative Immunology 35(6): 661-671	Immune Defense
c38930_g1	3.1093	4.76e-11	single VWC domain protein 4	Litopenaeus vannamei	Chen YH et al. (2011) Developmental & Comparative Immunology 35(6): 661-671	Immune Defense
c41881_g2	2.8144	5.88e-06	serine proteinase inhibitor	Litopenaeus vannamei	Okumura (2007) Fish & Shellfish Immunology 22(1-2): 68-76	Immune Defense
c8526_g1	-1.2457	2.02e-07	retinoblastoma family-like protein	Litopenaeus vannamei	Ren XZ et al. (2013) Journal of Virology 87(23): 12576-12582	Immune Defense
c34199_g1	-3.2381	0.0001228	Penaeidin-4a	Litopenaeus vannamei	Okumura (2007) Fish & Shellfish Immunology 22(1-2): 68-76	Immune Defense
c36340_g1	-2.2649	0.020368	Penaeidin-3d	Litopenaeus vannamei	Destoumieux D et al. (1997) The Journal of Biological Chemistry 272(7):28398–28406	Immune Defense
c36340_g2	-3.6027	2.73e-05	Penaeidin-2a	Litopenaeus vannamei	Destoumieux D et al. (1997) The Journal of Biological Chemistry 272(7):28398–28406	Immune Defense
c11811_g1	-3.2338	5.13e-09	putative antimicrobial peptide	Litopenaeus vannamei	Gross PS et al. (2001) Developmental & Comparative Immunology 25(7): 565-577	Immune Defense
c8400_g1	-3.6596	9.29e-06	prophenoloxidase-2	Litopenaeus vannamei	Ai HS et al. (2009) Developmental & Comparative Immunology 33(1): 59-68	Immune Defense
c39331_g1	-1.7423	0.016438	prophenoloxidase activating factor	Litopenaeus vannamei	Gross PS et al. (2001) Developmental & Comparative Immunology 25(7): 565-577	Immune Defense
c33275_g1	-1.8688	0.0082746	prophenoloxidase activating enzyme 2	Litopenaeus vannamei	Charoensapsri W et al. (2009) et al. Developmental & Comparative Immunology 33(7): 811-820	Immune Defense
c16465_g1	-1.5752	0.033649	prophenoloxidase activating enzyme	Litopenaeus vannamei	Charoensapsri W et al. (2009) et al. Developmental & Comparative Immunology 33(7): 811-820	Immune Defense
c42438_g2	2.4387	0.013445	peritrophin	Litopenaeus vannamei	Wang LY et al. (2012) Fish & Shelfish Immunology 33(6): 1285-1291	Immune Defense
c37736_g1	1.1023	0.0010049	pellino	Litopenaeus vannamei	Li CZ et al. (2014) Developmental & Comparative Immunology 44(2): 341-350	Immune Defense
c39262_g3	-2.9256	2.93e-05	mas	Litopenaeus vannamei	Kim SK et al.(2013) Aquaculture Research 45(2): 362-371	Immune Defense
c36860_g1	1.4796	7.92e-05	kruppel-like factor	Litopenaeus vannamei	Chang LK et al. (2012) Developmental & Comparative Immunology 36(1): 121-129	Immune Defense
c40439_g1	-2.0965	0.0017089	Kazal-type proteinase inhibitor	Litopenaeus vannamei	Kong HJ et al. (2009) Fish & Shellfish 26(1):109-114	Immune Defense
c45292_g1	0.8498	0.0079066	integrin beta subunit	Litopenaeus vannamei	Lin YC et al. (2013) Developmental & Comparative Immunology 40(2):167-179	Immune Defense
c41546_g1	1.0637	0.038492	integrin	Litopenaeus vannamei	Lin CH et al.(2004) Fish & Shellfish 17(1): 13-26	Immune Defense
c29018_g1	-0.82681	0.008341	HMGBb	Litopenaeus vannamei	Chen YC et al. (2013) Developmental & Comparative Immunology 40(2): 167–179	Immune Defense
c8788_g1	2.4334	0.014115	hemolin-like protein	Litopenaeus vannamei	Zuo HL et al. (2015) Fish & Shellfish 43(1): 51-59	Immune Defense
c46305_g1	-1.1957	0.039159	glucose transporter 1	Litopenaeus vannamei	Somboonwiwat K et al. (2006) BMB Reports 39(1): 26-36	Immune Defense
c23012_g1	-1.3843	1.25e-11	ENSANGP00000021035-like	Litopenaeus vannamei	Wang DD et al. (2013) Developmental & Comparative Immunology 41(2): 209-216	Immune Defense
c11753_g1	-3.6547	3.12e-15	crustin-like protein	Litopenaeus vannamei	Vargas-Albores F et al. (2004) Comparative Biochemistry and Physiology Part B: Biochemistry and Molecular Biology 138(4):415-422	Antibacterial activity
c43973_g1	3.8646	3.2e-06	chitinase 1 precursor	Litopenaeus vannamei	Huang QS et al. (2010) Fish & Shellfish Immunology 29(1): 75-81	Immune Defense
c53183_g1	2.734	0.0013365	chicadae/profilin	Litopenaeus vannamei	Clavero-Salas A et al. (2007) Fish & Shellfish Immunology 23(2): 459-472	Immune Defense
c34333_g1	-2.3328	0.020248	C type lectin containing domain protein	Litopenaeus vannamei	Zhao ZY et al. (2009) Journal of Virology 83(1): 347-356	Antiviral activity
c40722_g1	-3.0326	2.63e-05	alpha-2-macroglobulin	Litopenaeus vannamei	Gollas-Galván, T et al. (2003)Comparative Biochemistry and Physiology Part C: Toxicology & Pharmacology 134(4):431–438	Immune Defense
c42487_g1	0.76625	0.035505	cytochrome c	Litopenaeus vannamei	Granja CB et al. (2003) Diseases of Aquatic Organisms 54(1): 73-78	Apoptosis
c42130_g2	-0.93631	0.02486	cytochrome P450	Litopenaeus vannamei	Buhler DR and Williams DE (1988)Aquatic Toxicology 11(1-2):19-28	Biotransformation in the toxicity
c33671_g2	0.97357	4.89e-06	elongation factor 2	Litopenaeus vannamei	Wang L et al. (2011) Molecular Biology Reports 38(2): 2167-2178	Response to environmental stress
c44873_g1	1.0512	0.024576	inositol-requiring enzyme-1	Litopenaeus vannamei	Chen YH et al. (2012) Developmental & Comparative Immunology 38(1): 66-77	Response to environmental stress
c43132_g1	2.7864	3.6e-07	lactate dehydrogenase	Litopenaeus vannamei	Soñanez-Organis JG et al. (2012) Biochimie 94(5):1250-1260	Hypoxia stress
c45091_g3	2.3791	0.002555	alpha glucosidase	Litopenaeus vannamei	Chevalier PL and wormhoudt AV (1998) Journal of Experimental Zoology 280(6):384-94	Growth
c44220_g2	1.2616	0.043598	phosphoenolpyruvate carboxykinase	Litopenaeus vannamei	Rosas CR et al. (2001) Journal of Experimental Marine Biology and Ecology 259(1): 1-22	Growth
c45127_g1	0.99762	0.01553	ecdysteroid receptor E75	Litopenaeus vannamei	Priya TAJ et al. (2009) Comparative Biochemistry and Physiology Part B: Biochemistry and Molecular Biology 153(1): 121-129	Molting
c25722_g1	0.73829	0.0082651	eukaryotic initiation factor 4A	Litopenaeus vannamei	Aflalo ED et al. (2007) Molecular Reproduction and Development 74(2): 172-177	Gonad development
c32959_g2	2.1534	0.034639	cyclin B	Litopenaeus vannamei	Visudtiphole V et al. (2009) Comparative Biochemistry and Physiology Part A: Molecular & Integrative Physiology 152(4): 535-543	Ovarian development
c33912_g1	2.434	0.011636	cyclin A	Litopenaeus vannamei	Visudtiphole V et al. (2009) Comparative Biochemistry and Physiology Part A: Molecular & Integrative Physiology 152(4): 535-543	Ovarian development
c37278_g1	-3.7963	9.1e-10	stylicine 2	Litopenaeus stylirostris	Visetnan S et al. (2015) Fish & Shellfish Immunology 47(1): 572–581	Immune Defense
c26887_g1	3.4255	6.78e-05	triosephosphate isomerase	Penaeus monodon	Chaikeeratisak V et al. (2012) Molecular Biology Reports 39(5): 6367-6377	Immune Defense
c42141_g1	3.4214	0.00013994	thrombospondin protein	Penaeus monodon	Pongsomboon S et al. (2011) Fish & Shellfish Immunology 30(1): 439-446	Immune Defense
c18869_g1	3.531	5.14e-05	thrombospondin II	Penaeus monodon	Pongsomboon S et al. (2011) Fish & Shellfish Immunology 30(1): 439-446	Immune Defense
c43773_g1	-2.7761	4.79e-05	single whey acidic protein domain-containing protein isoform 3	Penaeus monodon	Jiang HS et al. (2013) Fish & Shellfish Immunology 35(2): 310-318	Immune Defense
c39681_g2	2.4048	0.0047561	serine proteinase inhibitor 8	Penaeus monodon	Somprasong N et al. (2006) et al. 30(11): 998-1008	Immune Defense
c26546_g1	-2.9837	0.00082741	reverse transcriptase	Penaeus monodon
c37471_g1	2.6114	0.0022207	prophenoloxidase-activating enzyme 2a	Penaeus monodon	Charoensapsri W et al. (2009) Developmental & Comparative Immunology 33(7): 811-820	Immune Defense
c46077_g2	1.2311	0.030038	high temperature requirement serine protease HtrA2	Penaeus monodon	Suwannaboon R et al. (2013) Protein Expression and Purification 92(2): 183-189	Immune Defense
c43650_g1	-1.838	0.01033	hemocyte kazal-type proteinase inhibitor	Penaeus monodon	Donpudsa S et al. (2009) Developmental & Comparative Immunology 33(4): 481-488	Immune Defense
c30189_g1	-3.9691	1.42e-08	hemocyanin	Penaeus monodon	Zhang XB et al.(2004) Antiviral Research 61(2): 93-99	Immune Defense
c35407_g1	1.4353	0.0084338	heat shock protein	Penaeus monodon	Rungrassamee W et al. (2010) Developmental & Comparative Immunology 34(10): 1082-1089	Immune Defense
c38208_g1	3.7491	1.24e-05	gamma-interferon-inducible lysosomal thiol reductase	Penaeus monodon	Kongton K et al. (2011) Molecular Biology Reports 38(5): 3463-3470	Immune Defense
c33107_g1	-3.6076	8.8e-18	fortilin binding protein 1	Penaeus monodon	Graidist P et al. (2006) Aquaculture 255(1-4): 157-164	Immune Defense
c38354_g1	-0.90146	0.0062192	FKBP46	Penaeus monodon	Sangsuriya P et al. (2011) PLoS ONE 6(9): e25420	Immune Defense
c43234_g1	1.7606	0.0082413	cyclooxygenase	Penaeus monodon	Zamocky M et al. (2008) Proteins: Structure, Function, and Bioinformatics 72(2): 589-605	Immune Defense
c39063_g1	2.7617	5.11e-05	DNA/RNA non-specific endonuclease	Penaeus monodon	Molthathong S et al. (2007) Fish & Shellfish Immunology 22(6): 617-627	Apoptosis
c45102_g1	1.0106	0.046132	ALG-2 interacting protein x	Penaeus monodon	Sangsuriya P et al. (2007) Fish & shellfish immunology 23(2): 485-492.	Apoptosis
c37788_g1	-0.96849	0.010826	transformer-2 protein	Penaeus monodon	Li S et al. (2012) Sexual Development 6: 267-278	Sex-Determination
c35953_g1	1.7433	0.0018326	glutathione-dependent prostaglandin D synthase	Penaeus monodon	Wimuttisuk W et al. (2013) PLoS ONE 8(10): e76934	Ovary Development
c40651_g1	-0.71264	0.0034157	cytosolic phospholipase A2	Penaeus monodon	Wimuttisuk W et al. (2013) PLoS ONE 8(10): e76934	Ovary Development
c20711_g1	3.8615	7.49e-06	lipid storage droplet protein	Penaeus monodon	Sittikankaew K et al. (2010) Aquaculture 308: S91-S99	Ovary Development
c45891_g1	3.4279	2.87e-18	Broad-complex protein isoform 4	Penaeus monodon	Buaklin A et al. (2013) Comparative Biochemistry and Physiology Part B: Biochemistry and Molecular Biology 64(4): 280-289	Ovarian development
c41474_g1	2.4021	0.015396	polehole-like protein	Penaeus monodon	Karoonuthaisiri N et al. (2009) Comparative Biochemistry and Physiology Part D: Genomics and Proteomics 4(2): 90-99	Ovary Development
c1231_g1	2.7265	0.0030524	nuclear autoantigenic sperm protein	Penaeus monodon	Karoonuthaisiri N et al. (2009) Comparative Biochemistry and Physiology Part D: Genomics and Proteomics 4(2): 90-99	Ovary Development
c45847_g2	1.3026	0.0096838	thromboxane A synthase	Penaeus monodon	Wimuttisuk W et al. (2013) PLoS ONE 8(10): e76934	Ovary Development
c42524_g1	1.6075	0.0022855	suppressor of cytokine signaling-2 like protein	Marsupenaeus japonicus	Okugawa S et al. (2013) Molecular and Cellular Probes 6(2): e17170	Immune Defense
c42594_g1	-2.5178	0.00028855	serine proteinase homologue	Marsupenaeus japonicus	Rattanachai A et al. (2005) Fish & Shellfish Immunology 18(1): 39-48	Immune Defense
c44446_g1	2.3881	0.0075243	ADP-ribosylation factor	Marsupenaeus japonicus	Ma JY et al. (2010) Fish & Shellfish Immunology 29(6): 956–962	Immune Defense
c42412_g1	1.6423	1.08e-07	scavenger receptor class B, croquemort type	Marsupenaeus japonicus	Mekata T et al. (2011) Molecular and Cellular Probes 25(2-3): 94-100	Immunity and developmental processes
c46923_g1	1.1084	0.0021758	M-type lectin	Marsupenaeus japonicus	Wang XW and Wang JX (2013) Developmental & Comparative Immunology 39(1-2): 27-38	Immune Defense
c37359_g1	-0.9811	0.0026303	L-type lectin	Marsupenaeus japonicus	Xu S et al. (2014) Developmental & Comparative Immunology 44(2): 397-405	Immune Defense
c17692_g1	-0.62325	0.031936	lectin A isoform 4	Marsupenaeus japonicus	Xu S et al. (2014) Developmental & Comparative Immunology 44(2): 397-405	Immune Defense
c40957_g2	4.72	5.37e-11	dual oxidase	Marsupenaeus japonicus	Inada M et al. (2013) Fish & Shellfish Immunology 34(2): 471-485	Immune Defense
c41591_g1	-1.5599	3.68e-05	double-stranded RNA-specific adenosine deaminase	Marsupenaeus japonicus	Wang PH et al. (2013) Antiviral Research 99(3): 270-280	Immune Defense
c43629_g1	0.87857	0.027789	C-type lectin 3, partial	Marsupenaeus japonicus	Wang XW and Wang JX (2013) Developmental & Comparative Immunology 39(1-2): 27-38	Immune Defense
c34876_g1	-1.8419	0.0084744	C-type lectin 2	Marsupenaeus japonicus	Wang XW and Wang JX (2013) Developmental & Comparative Immunology 39(1-2): 27-38	Immune Defense
c41818_g1	1.1907	0.042996	copper/zinc superoxide dismutase isoform 5	Marsupenaeus japonicus	Cheng W et al. (2006) Fish & Shellfish Immunology 21(1): 102-112	Immune Defense
c78132_g1	2.835	0.00097225	copper/zinc superoxide dismutase isoform 3	Marsupenaeus japonicus	Cheng W et al. (2006) Fish & Shellfish Immunology 21(1): 102-112	Immune Defense
c38363_g1	2.9523	0.00014855	copper/zinc superoxide dismutase isoform 2	Marsupenaeus japonicus	Cheng W et al. (2006) Fish & Shellfish Immunology 21(1): 102-112	Immune Defense
c41640_g1	-1.5342	0.01684	chitinase	Marsupenaeus japonicus	Rocha J et al. (2012) Aquaculture 330-333: 111-115	Molting and Immune Defense
c45359_g1	1.4186	0.0013299	centaurin-alpha 1-like protein	Marsupenaeus japonicus	Wang HF et al. (2009) Fish & Shellfish Immunology 26(2): 279-284	Immune Defense
c43560_g1	1.617	0.024383	cation-independent mannose-6-phosphate receptor, partial	Marsupenaeus japonicus	Nadimpalli SK and Poorna MB (2015) Current Protein and Peptide Science 16(1): 49-65	Immune Defense
c46781_g2	-1.7522	0.037842	putative reverse transcriptase	Marsupenaeus japonicus
c20403_g1	2.6352	0.0014844	trehalose-6-phosphate synthase	Fenneropenaeus chinensis	Zhang JQ et al. (2012) Molecular Biology Reports 39(12):10219-10225	Immune Defense
c36725_g1	0.95835	0.033651	transcriptional repressor	Fenneropenaeus chinensis	Lai XF et al. (2012) Crustaceana 85(14):1697-1707	Immune Defense
c40684_g1	-1.7768	0.017805	serine protease	Fenneropenaeus chinensis	Ren Q et al. (2009) Fish & Shellfish Immunology 26(5):787-798	Immune Defense
c30341_g1	-4.0901	9.5e-10	hemocyanin	Fenneropenaeus chinensis	Wang B et al. (2006) Marine Biotechnology 8(5): 491-500	Immune Defense
c44589_g1	3.03	0.00026171	heat shock protein 70	Fenneropenaeus chinensis	Wang B et al. (2006) Marine Biotechnology 8(5): 491-500	Immune Defense
c40522_g2	-1.2536	1.3e-05	C-type lectin domain-containing protein	Fenneropenaeus chinensis	Sun YD et al. (2008) Molecular Immunology 45(2): 348-361	Immune Defense
c37789_g1	2.7818	0.0034447	C-type lectin 6	Fenneropenaeus chinensis	Sun YD et al. (2008) Molecular Immunology 45(2): 348-361	Immune Defense
c25548_g1	-0.83809	0.0069795	C-type lectin 1	Fenneropenaeus chinensis	Sun YD et al. (2008) Molecular Immunology 45(2): 348-361	Immune Defense
c41165_g1	-1.5795	0.029665	chitin binding-like protein	Fenneropenaeus chinensis	Lai XF et al. (2012) Crustaceana 85(9):1133-1143	Immune Defense
c36890_g1	3.1047	0.00078194	carcinin-like protein	Fenneropenaeus chinensis	Sun C et al. (2010) Fish & Shellfish Immunology 28(4): 517-524	Immune Defense
c41884_g3	-2.7256	0.0026913	alpha2 macroglobulin isoform 3	Fenneropenaeus chinensis	Ma HM et al. (2010) Developmental &comparative Immunology 34(6): 677-684	Immune Defense
c39701_g1	0.9752	0.0022197	PL10A	Fenneropenaeus chinensis	Zhou QR et al. (2010) Chinese Journal of Oceanology and Limnology	Germ-line development
c42869_g1	-1.057	0.011683	Serine/threonine-protein phosphatase BSU1	Crassostrea gigas	Renault T et al. (2011) Developmental & Comparative Immunology 35(7):725-735	Immune Defense
c36217_g2	1.9773	0.010354	Rho-related GTP-binding protein RhoU	Crassostrea gigas	Zhong X et al. (2014) PLoS ONE 9(9): e108256	Immune Defense
c42636_g1	-0.73927	0.033179	NF-kappa-B-repressing factor	Crassostrea gigas	Goodson MS et al. (2005) Applied and Environmental Microbiology 71(11):6934–6946	Immune Defense
c42935_g1	2.0401	0.0010907	FERM domain-containing protein 4A	Crassostrea gigas	Roberts S et al. (2009) Marine Biotechnology 11(1):24–44	Immune Defense
c46047_g1	-0.85432	0.008341	FAD synthetase	Crassostrea gigas	Jiang Q et al. (2013) PLoS ONE 8(7): e69158	Immune Defense
c10639_g1	3.2599	5.54e-05	Lactoylglutathione lyase	Crassostrea gigas	Zhang Y et al. (2015)Journal of Proteome Research, 14 (1): 304–317	Response to stress
c42369_g1	2.2193	0.028553	TPA: putative angiotensin converting enzyme precursor	Carcinus maenas	Chung JS and Webster SG, Archives of Insect Biochemistry and Physiology 68:171-180(2008)	Molting
c41698_g2	1.5755	0.0039803	sodium/hydrogen exchanger	Carcinus maenas	Henry et al., Comparative Biochemistry and Physiology Part A 136 (2003) 243–258	Osmoregulation
c38910_g1	1.061	0.013601	Zinc finger protein 91	Crassostrea gigas	Zhao X et al. (2012) PLoS ONE 7(9): e46244.	Osmoregulation
c22535_g2	-5.9392	6.87e-17	Pancreatic lipase-related protein 2	Crassostrea gigas	Dheilly NM et al. (2012) PLoS ONE 7(5): e36353	Ovary development
c43197_g3	3.1399	0.00065253	glycosyl-phosphatidylinositol-linked carbonic anhydrase	Carcinus maenas	Serrano and Henry, Comparative Biochemistry and Physiology, Part D 3 (2008) 186–193	Carbonic anhydrase induction
c26841_g1	3.0522	9.39e-10	Metallophosphoesterase MPPED2	Crassostrea gigas	Gao JL et al. (2016) Fisheries Science 82(2):337-345
c76391_g1	-1.018	0.012781	Nicalin-1	Crassostrea gigas
c33856_g1	-1.3514	0.009834	Alba-like protein C9orf23-like protein	Crassostrea gigas
c34927_g1	-4.6122	7.62e-12	Williams-Beuren syndrome chromosomal region 27 protein	Crassostrea gigas
c45160_g1	-1.2884	0.0096838	Tectonic-2	Crassostrea gigas
c28656_g1	-0.78966	0.032303	Structural maintenance of chromosomes protein 4	Crassostrea gigas
c39772_g1	2.425	0.01412	thrombospondin	Fenneropenaeus merguiensis	Chai YM et al. (2010) Fish & Shellfish Immunology 29(3): 480-486	Immune Defense
c36803_g1	2.8502	0.002555	ovarian peritrophin	Fenneropenaeus merguiensis	Loongyai W et al. (2007) Marine Biotechnology 9: 624	Immune Defense
c44796_g1	-1.5834	0.0011978	crustacyanin subunit C	Fenneropenaeus merguiensis	Jiang H et al. (2009) Proteomics 9(12):3353-3367	Response to hypoxic stress
c64824_g1	3.2215	0.00037799	molt inhibiting hormone-like protein	Macrobrachium nipponense		--
c36482_g1	1.4002	0.00017081	DEAD(Asp-Glu-Ala-Asp) box polypeptide 5	Macrobrachium nipponense	Niksirat H et al. (2014) Animal Reproduction Science 149(1-2): 335-344	ATP-dependent helicase activity
c46482_g1	2.4863	0.0047138	heat shock protein 21	Macrobrachium rosenbergii	Rao RM et al. (2015) Gut Pathogens 7: 6-22	Immune Defense
c40078_g1	-2.9644	3.13e-06	neuroparsin	Metapenaeus ensis	Yang SP et al. (2014) FEBS PRESS 4(1): 976-986	Ovary maturation
c25141_g1	1.0497	0.0029535	beta-thymosin 5	Pacifastacus leniusculus	Saelee et al. (2013) PLoS ONE 8(4): e60974	Hematopoiesis
c41874_g1	-1.0058	0.0018593	heat shock protein 90	Palaemon carinicauda	Chaurasia MK et al. (2016) Fish & Shellfish Immunology 48: 228-238)	Immune Defense
c45713_g1	3.2875	0.00029147	JHE-like carboxylesterase 1	Pandalopsis japonica	Lee SO et al. (2011) Comparative Biochemistry and Physiology Part B: Biochemistry and Molecular Biology 159(3): 148-156	Molting, metamorphosis, and reproduction
c36803_g2	2.5925	0.0075974	peritrophin-like protein 2	Penaeus semisulcatus	Wang LY et al. (2013) Fish & Shelfish Immunology 35(3): 840-846	Immune Defense
c25698_g1	1.1273	0.0010098	glyceraldehyde-3-phosphate dehydrogenase	Procambarus clarkii	Liu W et al. (2011) Aquaculture 314(1-4): 53-57	Immune Defense
c41488_g1	-2.2412	3.13e-06	G protein-coupled receptor	Procambarus clarkii	Dong CH et al. (2012) Comparative Biochemistry and Physiology Part A: Molecular & Integrative Physiology 161(2): 95-101	Immune Defense
c42215_g2	2.1679	5.47e-05	transposase	Portunus pelagicus	Liu W et al. (2011) Aquaculture 314(1-4): 53-57	Immune Defense
c26214_g1	-2.4063	9.32e-05	heat shock protein 90	Scylla paramamosain	Huang AM (2013) Journal of Agricultural Science 5(7): 1-11	Immune Defense
c34376_g1	-1.6337	0.012303	Chain A, Tachylectin 5a From Tachypleus Tridentatus	Japanese Horseshoe Crab	Beisel HG et al. (1999) The EMBO Journal 18(9): 2313-2322	Immune Defense
c45339_g1	-2.2848	0.0018278	CYP2	Portunus trituberculatus	Xie X et al. (2016) Comparative Biochemistry and Physiology Part A: Molecular & Integrative Physiology 199: 105-110	Molting and Osmoregulation
c37805_g1	3.172	0.00052727	olfactory ionotropic receptor IR93a	Panulirus argus	Corey et al. (2013) PLoS ONE 8(4): e60551	Olfactory signaling
c26015_g1	2.6629	0.0052441	olfactory ionotropic receptor IR4	Panulirus argus	Corey et al. (2013) PLoS ONE 8(4): e60551	Olfactory signaling

## Sheet: Sheet3
Genes	Gene Length	NR GI	NR ID	NR Score	NR Evalue	NR Description	NT GI	NT ID	NT Score	NT Evalue	NT Description	KO ID	KO Name	KO Description	Http Link	Swissprot ID	Swissprot Score	Swissprot Evalue	Swissprot Description	PFAM ID	PFAM description	Gene Ontology Biological Pathway	BP Description	Gene Ontology Molecular Function	MF Description	Gene Ontology Cellular Component	CC Description	KOG ID	KOG Description
c45991_g3	1403	636536416	AHZ97878.1	1240	1.73085e-163	CYP2 [Portunus trituberculatus]	--	--	--	--	--	K07418	CYP2J	cytochrome P450, family 2, subfamily J	http://www.genome.jp/dbget-bin/www_bget?ko:K07418	Q27712	883	2.34428e-111	Cytochrome P450 2L1 OS=Panulirus argus GN=CYP2L1 PE=1 SV=1	PF00067	Cytochrome P450	GO:0055114	oxidation-reduction process	GO:0005506//GO:0020037//GO:0016705	iron ion binding//heme binding//oxidoreductase activity, acting on paired donors, with incorporation or reduction of molecular oxygen	--	--	KOG0156	Cytochrome P450 CYP2 subfamily
c39262_g3	925	414151634	AFW98990.1	1119	9.29443e-150	mas [Litopenaeus vannamei]	414151633	JX644451.1	805	0	Litopenaeus vannamei mas mRNA, complete cds	K01323	F11	coagulation factor XI	http://www.genome.jp/dbget-bin/www_bget?ko:K01323	Q402U7	307	1.94753e-30	Serine protease 44 OS=Mus musculus GN=Prss44 PE=2 SV=1	PF02395//PF00089	Immunoglobulin A1 protease//Trypsin	GO:0006508	proteolysis	GO:0004252	serine-type endopeptidase activity	--	--	KOG3627	Trypsin
c43244_g2	4824	255739745	ACU31810.1	6724	0	alpha2 macroglobulin isoform 2 [Fenneropenaeus chinensis]	255739744	FJ608658.1	1805	0	Fenneropenaeus chinensis alpha2 macroglobulin isoform 2 mRNA, complete cds	--	--	--	--	Q5R4N8	1742	0	Alpha-2-macroglobulin OS=Pongo abelii GN=A2M PE=2 SV=1	PF00207//PF07678//PF07677//PF01835	Alpha-2-macroglobulin family//A-macroglobulin complement component//A-macroglobulin receptor//MG2 domain	GO:0010951	negative regulation of endopeptidase activity	GO:0004866	endopeptidase inhibitor activity	GO:0005615//GO:0005576	extracellular space//extracellular region	KOG1366	Alpha-macroglobulin
c45649_g1	2055	636536416	AHZ97878.1	1355	1.33105e-177	CYP2 [Portunus trituberculatus]	--	--	--	--	--	K07418	CYP2J	cytochrome P450, family 2, subfamily J	http://www.genome.jp/dbget-bin/www_bget?ko:K07418	Q27712	982	3.37988e-123	Cytochrome P450 2L1 OS=Panulirus argus GN=CYP2L1 PE=1 SV=1	PF00067	Cytochrome P450	GO:0055114	oxidation-reduction process	GO:0016705//GO:0005506//GO:0020037	oxidoreductase activity, acting on paired donors, with incorporation or reduction of molecular oxygen//iron ion binding//heme binding	--	--	KOG0156	Cytochrome P450 CYP2 subfamily
c40651_g1	4793	386376735	AFJ11391.1	4494	0	cytosolic phospholipase A2 [Penaeus monodon]	386376734	JN003878.1	2538	0	Penaeus monodon cytosolic phospholipase A2 mRNA, complete cds	K16342	PLA2G4, CPLA2	cytosolic phospholipase A2	http://www.genome.jp/dbget-bin/www_bget?ko:K16342	O77793	1023	5.79818e-119	Cytosolic phospholipase A2 OS=Equus caballus GN=PLA2G4A PE=2 SV=1	PF01735//PF07361//PF00168	Lysophospholipase catalytic domain//Cytochrome b562//C2 domain	GO:0009395//GO:0022900//GO:0006118	phospholipid catabolic process//electron transport chain//electron transport	GO:0020037//GO:0005506//GO:0005515//GO:0004620//GO:0009055	heme binding//iron ion binding//protein binding//phospholipase activity//electron carrier activity	GO:0042597	periplasmic space	KOG1325	Lysophospholipase
c16465_g1	2020	414151636	AFW98991.1	1987	0	prophenoloxidase activating enzyme [Litopenaeus vannamei]	414151635	JX644452.1	1347	0	Litopenaeus vannamei prophenoloxidase activating enzyme (ppae) mRNA, complete cds	K01324	KLKB1	plasma kallikrein	http://www.genome.jp/dbget-bin/www_bget?ko:K01324	P21902	558	6.50928e-63	Proclotting enzyme OS=Tachypleus tridentatus PE=1 SV=1	PF00089	Trypsin	GO:0006508	proteolysis	GO:0004252	serine-type endopeptidase activity	--	--	KOG3627	Trypsin
c43395_g2	3553	60729679		1244	7.25738e-155	cytochrome P450 enzyme, CYP330A1 enzyme - green crab, common shore crab >gi|37538491|gb|AAQ93009.1| cytochrome P450 CYP330A1 [Carcinus maenas]	--	--	--	--	--	K07418	CYP2J	cytochrome P450, family 2, subfamily J	http://www.genome.jp/dbget-bin/www_bget?ko:K07418	P10634	676	5.8652e-76	Cytochrome P450 2D26 OS=Rattus norvegicus GN=Cyp2d26 PE=2 SV=2	PF06112//PF00067//PF10156	Gammaherpesvirus capsid protein//Cytochrome P450//Subunit 17 of Mediator complex	GO:0006357//GO:0055114	regulation of transcription from RNA polymerase II promoter//oxidation-reduction process	GO:0005488//GO:0001104//GO:0016705//GO:0016491//GO:0005506//GO:0020037	binding//RNA polymerase II transcription cofactor activity//oxidoreductase activity, acting on paired donors, with incorporation or reduction of molecular oxygen//oxidoreductase activity//iron ion binding//heme binding	GO:0016592//GO:0019028	mediator complex//viral capsid	KOG0156	Cytochrome P450 CYP2 subfamily
c44690_g1	2012	260784561	XP_002587334.1	538	1.28481e-78	hypothetical protein BRAFLDRAFT_61459 [Branchiostoma floridae] >gi|229272478|gb|EEN43345.1| hypothetical protein BRAFLDRAFT_61459 [Branchiostoma floridae]	--	--	--	--	--	K07418	CYP2J	cytochrome P450, family 2, subfamily J	http://www.genome.jp/dbget-bin/www_bget?ko:K07418	Q27712	641	1.97999e-73	Cytochrome P450 2L1 OS=Panulirus argus GN=CYP2L1 PE=1 SV=1	PF00067	Cytochrome P450	GO:0055114	oxidation-reduction process	GO:0016705//GO:0020037//GO:0005506	oxidoreductase activity, acting on paired donors, with incorporation or reduction of molecular oxygen//heme binding//iron ion binding	--	--	KOG0156	Cytochrome P450 CYP2 subfamily
c45339_g1	1759	636536416	AHZ97878.1	1458	0	CYP2 [Portunus trituberculatus]	--	--	--	--	--	K07418	CYP2J	cytochrome P450, family 2, subfamily J	http://www.genome.jp/dbget-bin/www_bget?ko:K07418	Q27712	1036	1.31874e-132	Cytochrome P450 2L1 OS=Panulirus argus GN=CYP2L1 PE=1 SV=1	PF00067	Cytochrome P450	GO:0055114	oxidation-reduction process	GO:0016705//GO:0005506//GO:0020037	oxidoreductase activity, acting on paired donors, with incorporation or reduction of molecular oxygen//iron ion binding//heme binding	--	--	KOG0156	Cytochrome P450 CYP2 subfamily
c43395_g1	1921	60729679		1202	5.36045e-155	cytochrome P450 enzyme, CYP330A1 enzyme - green crab, common shore crab >gi|37538491|gb|AAQ93009.1| cytochrome P450 CYP330A1 [Carcinus maenas]	--	--	--	--	--	K07418	CYP2J	cytochrome P450, family 2, subfamily J	http://www.genome.jp/dbget-bin/www_bget?ko:K07418	P10634	682	1.79229e-79	Cytochrome P450 2D26 OS=Rattus norvegicus GN=Cyp2d26 PE=2 SV=2	PF15050//PF00067	SCIMP protein//Cytochrome P450	GO:0055114	oxidation-reduction process	GO:0005488//GO:0016491//GO:0016705//GO:0020037//GO:0005506	binding//oxidoreductase activity//oxidoreductase activity, acting on paired donors, with incorporation or reduction of molecular oxygen//heme binding//iron ion binding	GO:0097197//GO:0016021//GO:0001772	tetraspanin-enriched microdomain//integral component of membrane//immunological synapse	KOG0156	Cytochrome P450 CYP2 subfamily

## Sheet: Sheet7
X-box binding protein 1 splicing form	1.2061
triose-phosphate isomerase	-0.69703
prophenoloxidase-2	-3.6596
crustin-like protein	-3.6547
RecName: Full=Penaeidin-2a; Short=P2; Short=Pen-2; Short=Pen-2a; Flags: Precursor	-3.6027
RecName: Full=Penaeidin-4a; Short=Pen-4a; Flags: Precursor	-3.2381
putative antimicrobial peptide	-3.2338
alpha-2-macroglobulin	-3.0326
mas	-2.9256
single VWC domain protein 5	-2.432
C type lectin containing domain protein	-2.3328
RecName: Full=Penaeidin-3d; Short=Pen-3d; Flags: Precursor	-2.2649
Kazal-type proteinase inhibitor	-2.0965
prophenoloxidase activating enzyme 2	-1.8688
prophenoloxidase activating factor	-1.7423
prophenoloxidase activating enzyme	-1.5752
single WAP domain protein	-1.3892
ENSANGP00000021035-like	-1.3843
retinoblastoma family-like protein	-1.2457
glucose transporter 1	-1.1957
cytochrome P450	-0.93631
HMGBb	-0.82681
eukaryotic initiation factor 4A	0.73829
cytochrome c	0.76625
integrin beta subunit	0.8498
elongation factor 2	0.97357
ecdysteroid receptor E75	0.99762
transcription factor ATF-b	1.0184
inositol-requiring enzyme-1	1.0512
integrin	1.0637
pellino	1.1023
phosphoenolpyruvate carboxykinase	1.2616
kruppel-like factor	1.4796
sterile-alpha and armadillo motif containing protein	2.0439
cyclin B	2.1534
alpha glucosidase	2.3791
hemolin-like protein	2.4334
cyclin A	2.434
peritrophin	2.4387
chicadae/profilin	2.734
lactate dehydrogenase	2.7864
serine proteinase inhibitor	2.8144
single VWC domain protein 4	3.1093
chitinase 1 precursor	3.8646

## Sheet: Sheet2
c11753_g1
c23012_g1
c38930_g1
c11811_g1
c8526_g1
c44240_g1
c43132_g1
c43973_g1
c33671_g2
c41881_g2
c8400_g1
c36778_g1
c40722_g1
c36340_g2
c39262_g3
c36860_g1
c34199_g1
c37736_g1
c53183_g1
c40439_g1
c12236_g1
c45091_g3
c34894_g1
c8378_g1
c34842_g1
c45292_g1
c25722_g1
c33275_g1
c29018_g1
c33912_g1
c42438_g2
c8788_g1
c45127_g1
c39331_g1
c34333_g1
c36340_g1
c44873_g1
c42130_g2
c16465_g1
c32959_g2
c42487_g1
c41546_g1
c46305_g1
c44220_g2
