# Supplementary material for: Transcriptome Analysis of the Hepatopancreas in the Pacific White Shrimp (Litopenaeus vannamei) under Acute Ammonia Stress
Source: PLoS One. 2016 Oct 19;11(10):e0164396. doi: 10.1371/journal.pone.0164396 (PMC5070816; doi:10.1371/journal.pone.0164396)
Supplement: S4 Table — (XLSX) [file pone.0164396.s007.xlsx]

## Sheet: Sheet1
S5 Table List of genes in significant enriched GO terms responded to ammonia stress in L. vannamei
Gene ID	LV_E Readcount	LV_C Readcount	log2FoldChange	q-value	Description
c45341_g1	131.013	12801.5	-6.0479	1.07e-45	Alcohol acetyltransferase
c45365_g1	390.365	6854	-3.7492	8.4e-16	Rad4 beta-hairpin domain 1//Alcohol acetyltransferase
c23012_g1	3135.96	8312.71	-1.3843	1.25e-11	ENSANGP00000021035-like
c43716_g1	27.8453	146.187	-2.2478	1.66e-08	G-protein coupled receptor GPRgbb3
c38444_g1	469.326	95.169	2.1643	6.53e-08	G-protein coupled receptor Mth2
c45892_g1	385.746	96.1946	1.9073	1.78e-07	Chitin recognition protein//Photosynthetic reaction centre cytochrome C subunit
c46217_g1	872.449	215.604	1.9092	7.91e-07	hydroxymethylglutaryl-CoA reductase (NADPH)
c40790_g3	1797.11	747.32	1.2373	1.49e-06	beta-1,3-glucuronyltransferase
c43595_g1	1429.1	277.858	2.1836	1.94e-06	Breast carcinoma-amplified sequence 3-like protein
c41488_g1	25.5997	139.86	-2.2412	3.13e-06	G protein-coupled receptor
c16325_g1	44.3112	4.58507	2.775	5.81e-06	VEGF heparin-binding domain//Delta lysin family
c42559_g1	987.679	119.658	2.6448	7.29e-06	G-protein coupled receptor B0563.6
c39981_g1	531.175	203.823	1.3397	1.01e-05	7 transmembrane receptor (Secretin family)//FYVE zinc finger//IBR domain
c45979_g1	147.906	14.5803	2.7949	1.45e-05	Inter-alpha-trypsin inhibitor heavy chain C-terminus
c37357_g1	88.8895	9.04753	2.7627	1.46e-05	Chitin binding Peritrophin-A domain
c36340_g2	5.98732	564.597	-3.6027	2.73e-05	penaeidin 2b
c34823_g1	1944.65	177.519	2.8335	2.83e-05	Open rectifier potassium channel protein 1
c18869_g1	5303.87	50.8317	3.531	5.14e-05	thrombospondin II
c34199_g1	1.63115	63.0875	-3.2381	0.0001228	Penaeidin-4a
c36346_g1	2258.14	28.7953	3.3799	0.000124	Patched domain-containing protein 3
c46710_g1	7939.2	3422.24	1.1774	0.00013709	Lectin C-type domain
c42141_g1	1834.53	1.39085	3.4214	0.00013994	thrombospondin protein
c14344_g1	66.2657	190.541	-1.445	0.00036668	nuclear receptor subfamily 2 group E member 3
c17836_g1	164.993	2.7817	3.1706	0.00039266	Scavenger receptor cysteine-rich domain//Iron-sulfur binding domain of endonuclease III
c38334_g2	692.271	248.542	1.4047	0.00041187	Vomeronasal organ pheromone receptor family, V1R
c44534_g2	2049.02	1129.68	0.84387	0.00046717	Sterol regulatory element-binding protein cleavage-activating protein
c37805_g1	64.734	0	3.172	0.00052727	olfactory ionotropic receptor IR93a
c31743_g1	18.097	0.443181	2.9871	0.00059396	Tetraspanin family//Renin receptor-like protein//Presenilin
c40292_g1	52.6406	167.462	-1.5612	0.00059915	hexosaminidase
c40301_g1	117.176	21.2753	2.1267	0.00079604	ABC-2 type transporter//7 transmembrane receptor (rhodopsin family)
c20517_g1	18.1163	0.473834	2.9155	0.00098622	Fibrillins and related proteins containing Ca2+-binding EGF-like domains
c39267_g1	250.531	1124.78	-1.9215	0.0011102	Penaeidin
c39810_g1	181.044	80.2541	1.1303	0.0014324	Biogenesis of lysosome-related organelles complex 1
c44904_g1	984.638	408.621	1.2137	0.0014894	glucosylceramidase
c32236_g1	27.1923	1.80338	2.6705	0.0015298	7 transmembrane receptor (rhodopsin family)//Accessory gene regulator B
c27021_g1	197.089	55.3887	1.6718	0.0015923	activin receptor type-1
c40779_g1	49.6455	9.9952	1.9977	0.0016291	Alphaherpesvirus glycoprotein E//Nucleoside recognition//7 transmembrane receptor (rhodopsin family)
c30322_g1	19.7089	1.83403	2.5131	0.0016992	galectin-3-binding protein
c42793_g1	155.422	50.5278	1.5072	0.0017354	CRE-ACL-5 protein
c45262_g1	41.5476	159.511	-1.7473	0.0018827	Trehalose receptor
c42641_g1	299.856	6.95424	2.872	0.0019079	Orexin receptor type 2
c46600_g1	1497.36	419.488	1.6655	0.0023186	Zinc finger protein
c40002_g2	113.443	5.05891	2.7454	0.0023645	Latrophilin-3
c36803_g1	2663.3	0.886361	2.8502	0.002555	ovarian peritrophin
c37696_g1	35.9818	109.643	-1.485	0.0030039	Mitochondrial ribosomal protein L27
c46226_g1	6668.03	3009.2	1.102	0.0030412	Cadherin-23
c35647_g1	37.748	6.95424	2.0455	0.0033287	Phage lysozyme
c46130_g1	11157.7	3765.77	1.4521	0.0033973	Rho termination factor, N-terminal domain//5' nucleotidase, deoxy (Pyrimidine), cytosolic type C protein (NT5C)//Chitin binding Peritrophin-A domain
c29923_g1	31.5321	0	2.7739	0.003527	Glutamate receptor
c64915_g1	17.3861	0.473834	2.6963	0.0035899	Chitin recognition protein
c37096_g1	4498.53	1878.88	1.1974	0.0037299	EF hand//EF-hand domain pair//Tar ligand binding domain homologue//EF hand//EF-hand domain
c32933_g1	3263.44	1521.15	1.0587	0.0039841	small subunit ribosomal protein S11
c26015_g1	9.86408	0	2.6629	0.0052441	olfactory ionotropic receptor IR4
c5788_g1	16.4466	0.947668	2.5113	0.0059608	Methuselah N-terminus
c19763_g1	16.5623	0	2.6198	0.0067673	Bacterial extracellular solute-binding proteins, family 3//Ligand-gated ion channel
c39734_g1	45.9616	13.8165	1.5566	0.0087249	G-protein coupled receptor moody-like
c36109_g1	111.144	0.886361	2.5499	0.0090852	Glutamate-gated kainate-type ion channel receptor subunit GluR5 and related subunits
c42361_g1	205.391	11.1574	2.456	0.010123	kinesin family member 18/19
c45633_g1	299.28	15.7119	2.4409	0.0112	Insulin-like growth factor 1 receptor
c34378_g1	25.4676	0	2.4907	0.011443	Muscarinic acetylcholine receptor
c36691_g1	5.52721	55.6454	-2.2699	0.012238	L-ascorbate oxidase
c42438_g2	1103.89	0.886361	2.4387	0.013445	peritrophin [Litopenaeus vannamei]
c34493_g1	123.098	2.68974	2.4417	0.013531	cirl/latrotoxin receptor
c45127_g1	1534.97	744.054	0.99762	0.01553	ecdysteroid receptor E75
c41640_g1	1190.95	3973.34	-1.5342	0.01684	chitinase
c8080_g1	1163.41	0	2.3663	0.017368	peritrophin [Litopenaeus vannamei]
c36340_g1	578.983	7885.11	-2.2649	0.020368	Penaeidin-3d
c36381_g1	2296.32	1014.78	1.1074	0.020673	serine palmitoyltransferase
c24097_g1	267.209	470.415	-0.79125	0.021142	Utp13 specific WD40 associated domain//Oestrogen receptor//Autophagy protein Apg6
c41239_g1	64.8275	17.7745	1.5985	0.02327	Transforming growth factor beta receptor 2 ectodomain//BED zinc finger
c46103_g1	5489.97	2356.28	1.1396	0.023338	Niemann-Pick C1 protein
c43167_g2	284.515	68.2129	1.7138	0.023374	APOBEC1 complementation factor
c43560_g1	5281.54	1417.79	1.617	0.024383	cation-independent mannose-6-phosphate receptor
c22177_g1	293.836	54.7284	1.8857	0.02466	Gustatory receptor trehalose 1
c45896_g1	40.3765	103.896	-1.2503	0.025448	Interleukin-4 receptor alpha chain, N-terminal
c46374_g1	1616.69	612.912	1.2757	0.027224	E3 ubiquitin-protein ligase Hakai
c44151_g4	12.6663	0.917015	2.1684	0.028074	plexin B
c46152_g2	64.3837	139.782	-1.0523	0.02843	7tm Odorant receptor
c34816_g1	1.07457	16.2164	-2.1651	0.029733	neuropeptide FF receptor 1
c36380_g1	46.1902	158.094	-1.5284	0.030122	chitinase 1 precursor
c45450_g1	10.3628	58.5996	-1.8868	0.030447	olfactory ionotropic receptor IR93a
c44157_g1	452.63	111.829	1.6599	0.0344	chloride channel 2
c61117_g1	8.8281	0	2.168	0.035462	Transcription factor BarH and related HOX domain proteins			34
c41546_g1	2607.65	1184.13	1.0637	0.038492	integrin
c48386_g1	17.1768	0	2.122	0.03979	Bacterial extracellular solute-binding proteins, family 3//Ligand-gated ion channel
c9803_g1	1.09387	10.5916	-2.008	0.041023	Panulirus interruptus type 2 dopamine receptor
c40822_g1	57.3025	20.7708	1.3042	0.047309	C-type lectin
c47000_g1	814.193	492.147	0.70465	0.049145	Lecithin:cholesterol acyltransferase//Anthrax receptor extracellular domain
